# Supplementary material for: Dog breeds and body conformations with predisposition to osteosarcoma in the UK: a case-control study
Source: Canine Med Genet. 2021 Mar 10;8:2. doi: 10.1186/s40575-021-00100-7 (PMC7944903; doi:10.1186/s40575-021-00100-7)
Supplement: Supplementary file 1 — Additional file 1: Table 1 from the main article in excel format. Table 2 from the article in excel format. Table 3 from the article in excel format. Supplementary Data S1 – cases and non-cases split by breed. Supplementary Data S2 - results from multivariable main breed model with all breeds included if associated with at least 1 case. Supplementary Data S3 - full list of breed terms derived from VeNom terms. Supplementary Data S4 - List of chondrodystrophic breeds. Supplementary Data S5 - VIF scores and area under the ROC curve. Supplementary Data S6 – List of breeds by skull shape. [file 40575_2021_100_MOESM1_ESM.xlsx]

## Sheet: Table 1 - Univariable
Variable	P-Value for Variable	Category	Case No. (% of total population)	Non-case No. (% of total population)	OR	95% CI	P-value for Category
Purebred Status	<0.001	Crossbred	300 (17.1)	197549 (21.8)	Base
		Purebred	1429 (81.4)	703601 (77.7)	1.34	1.18 - 1.51	<0.001
		Purebred status unrecorded	27 ( 1.5)	4061 ( 0.4)	4.38	2.95 - 6.5	<0.001
Breed	< 0.001	Crossbred	300 (17.1)	197549 (21.8)	Base
		Rhodesian Ridgeback	29 (1.7)	1495 (0.2)	12.77	8.70 - 18.76	<0.001
		Rottweiler	139 (7.9)	7223 (0.8)	12.67	10.35 - 15.52	<0.001
		Greyhound (Unspecified)	103 (5.9)	5511 (0.6)	12.31	9.82 - 15.42	<0.001
		Great Dane	19 (1.1)	1258 (0.1)	9.95	6.23 - 15.86	<0.001
		German Pointer	21 (1.2)	1578 (0.2)	8.76	5.61 - 13.68	<0.001
		Mastiff (Unspecified)	35 (2.0)	3096 (0.3)	7.44	5.24 - 10.58	<0.001
		Pinscher (Unspecified)	29 (1.7)	2566 (0.3)	7.44	5.07 - 10.92	<0.001
		Lurcher	53 (3.0)	6016 (0.7)	5.8	4.33 - 7.78	<0.001
		Breed not recorded	27 (1.5)	4061 (0.4)	4.38	2.95 - 6.50	<0.001
		Golden Retriever	65 (3.7)	9785 (1.1)	4.37	3.34 - 5.72	<0.001
		Collie (Unspecified)	13 (0.7)	1983 (0.2)	4.32	2.47 - 7.54	<0.001
		Fox Terrier	5 (0.3)	1013 (0.1)	3.25	1.34 - 7.88	0.009
		Weimaraner	11 (0.6)	2414 (0.3)	3	1.64 - 5.48	<0.001
		Standard Poodle	5 (0.3)	1128 (0.1)	2.92	1.20 - 7.08	0.018
		Labrador Retriever	260 (14.8)	59925 (6.6)	2.86	2.42 - 3.37	<0.001
		Akita (Unspecified)	8 (0.5)	2037 (0.2)	2.59	1.28 - 5.23	0.008
		Poodle (Unspecified)	4 (0.2)	1050 (0.1)	2.51	0.93 - 6.74	0.068
		Boxer	35 (2.0)	9438 (1.0)	2.44	1.72 - 3.47	<0.001
		Scottish Terrier	5 (0.3)	1455 (0.2)	2.26	0.93 - 5.48	0.071
		German Shepherd Dog	65 (3.7)	21360 (2.4)	2	1.53 - 2.62	<0.001
		Tibetan Terrier	5 (0.3)	1870 (0.2)	1.76	0.73 - 4.27	0.21
		Hungarian Vizsla	5 (0.3)	1976 (0.2)	1.67	0.69 - 4.04	0.258
		American Bulldog	8 (0.5)	3225 (0.4)	1.63	0.81 - 3.3	0.171
		Cairn Terrier	6 (0.3)	2470 (0.3)	1.6	0.71 - 3.59	0.255
		Dogue de Bordeaux	7 (0.4)	3030 (0.3)	1.52	0.72 - 3.22	0.273
		Labradoodle	17 (1.0)	7595 (0.8)	1.47	0.90 - 2.40	0.12
		Alaskan Malamute	4 (0.2)	1915 (0.2)	1.38	0.51 - 3.69	0.527
		Dalmatian	5 (0.3)	2720 (0.3)	1.21	0.50 - 2.93	0.672
		English Springer Spaniel	30 (1.7)	20198 (2.2)	0.98	0.67 - 1.42	0.908
		Whippet	7 (0.4)	4684 ( 0.5)	0.98	0.46 - 2.08	0.967
		Border Collie	29 (1.7)	22403 (2.5)	0.85	0.58 - 1.25	0.412
		Bulldog (Unspecified)	4 (0.2)	3232 (0.4)	0.81	0.30 - 2.19	0.685
		Staffordshire Bull Terrier	63 (3.6)	53934 (6.0)	0.77	0.59 - 1.01	0.058
		Other Purebred	223 (12.7)	206227 (22.8)	0.71	0.60 - 0.85	<0.001
		West Highland White Terrier	20 (1.1)	18875 (2.1)	0.7	0.44 - 1.10	0.119
		Cocker Spaniel	25 (1.4)	33073 (3.7)	0.5	0.33 - 0.75	0.001
		Beagle	6 (0.3)	8070 (0.9)	0.49	0.22 - 1.10	0.083
		Jack Russell Terrier	33 (1.9)	48569 (5.4)	0.45	0.31 - 0.64	<0.001
		Border Terrier	6 (0.3)	9651 (1.1)	0.41	0.18 - 0.92	0.03
		Bichon Frise	7 (0.4)	13268 (1.5)	0.35	0.16 - 0.74	0.006
		Husky	4 (0.2)	8524 (0.9)	0.31	0.12 - 0.83	0.02
		Cavalier King Charles Spaniel	7 (0.4)	17257 (1.9)	0.27	0.13 - 0.57	0.001
		French Bulldog	4 (0.2)	16397 (1.8)	0.16	0.06 - 0.43	<0.001
		Shar-Pei	NA (NA)	3647 (0.4)
		Cavachon	NA (NA)	3535 (0.4)
		Maltese	NA (NA)	3248 (0.4)
		Cavapoo	NA (NA)	4035 (0.4)
		Cockapoo	NA (NA)	18260 (2.0)
		King Charles Spaniel	NA (NA)	2813 (0.3)
		Sprocker	NA (NA)	3338 (0.4)
		Miniature Poodle	NA (NA)	2415 (0.3)
		Boston Terrier	NA (NA)	1799 (0.2)
		Chow Chow	NA (NA)	1002 (0.1)
		Dachshund (Unspecified)	NA (NA)	1692 (0.2)
		Goldendoodle	NA (NA)	1128 (0.1)
		Jackapoo	NA (NA)	1362 (0.2)
		Jug	NA (NA)	1967 (0.2)
		Miniature Yorkshire Terrier	NA (NA)	1560 (0.2)
		Puggle	NA (NA)	1173 (0.1)
		Standard Dachshund	NA (NA)	1133 (0.1)
KC Breed Group	<0.001	Toy	26 (1.5)	131897 (14.6)	Base
		Gundog	484 (27.6)	135606 (15.0)	18.11	12.20 - 26.87	<0.001
		Hound	164 (9.3)	31364 (3.5)	26.53	17.54 - 40.13	<0.001
		Not KC Recognised	390 (22.2)	263616 (29.1)	7.51	5.05 - 11.16	<0.001
		Pastoral	144 (8.2)	51675 (5.7)	14.14	9.31 - 21.47	<0.001
		Terrier	153 (8.7)	145828 (16.1)	5.32	3.51 - 8.07	<0.001
		Utility	46 (2.6)	102627 (11.3)	2.27	1.41 - 3.68	0.001
Body mass (kg)	<0.001	<10	89 (5.1)	213321 (23.6)	Base
		10-19.9	435 (24.8)	167774 (18.5)	6.21	4.95 - 7.81	<0.001
		20-29.9	392 (22.3)	117620 (13.0)	7.99	6.35 - 10.06	<0.001
		30-39.9	522 (29.7)	69856 (7.7)	17.91	14.30 - 22.43	<0.001
		>40	231 (13.2)	26178 (2.9)	21.15	16.56 - 27.02	<0.001
		Bodymass Unrecorded	87 (5.0)	310462 (34.3)	0.67	0.50 - 0.90	0.008
Age (y)	<0.001	<3	101 (5.8)	329270 (36.4)	Base
		3 to <6	204 (11.6)	223344 (24.7)	2.98	2.35 - 3.78	<0.001
		6 to <9	589 (33.5)	162000 (17.9)	11.85	9.60 - 14.64	<0.001
		9 to <12	589 (33.5)	108448 (12.0)	17.71	14.34 - 21.87	<0.001
		>12	188 (10.7)	69726 (7.7)	8.79	6.90 - 11.20	<0.001
		Age Unrecorded	85 (4.8)	12423 (1.4)	22.31	16.71 - 29.78	<0.001
Sex/Neuter Status	<0.001	Female Entire	41 (2.3)	233772 (25.8)	Base
		Female Neutered	507 (28.9)	197768 (21.8)	14.62	10.63 - 20.10	<0.001
		Male Entire	59 (3.4)	259460 (28.7)	1.3	0.87 - 1.93	0.202
		Male Neutered	574 (32.7)	209982 (23.2)	15.59	11.35 - 21.4	<0.001
		Sex Unrecorded	575 (32.7)	4229 (0.5)	775.24	563.91 - 1065.77	<0.001
Dachshund Status	<0.001	Non-Dachshund-type	1426 (81.2)	696999 (77.0)	Base
		Dachshund-type	3 (0.2)	10288 (1.1)	0.14	0.05 - 0.44	0.001
		Dachshund Status Unrecorded	327 (18.6)	197924 (21.9)	0.81	0.72 - 0.91	<0.001
Spaniel Status	<0.001	Non-Spaniel-type	1360 (77.4)	630349 (69.6)	Base
		Spaniel-type	69 (3.9)	76938 (8.5)	0.42	0.33 - 0.53	<0.001
		Spaniel Status Unrecorded	327 (18.6)	197924 (21.9)	0.77	0.68 - 0.86	<0.001
Chondrodystrophy Status		Non-Chondrodystriphic	1165 (66.3)	290490 (32.1)	Base
		Chondrodystrophic	165 (9.4)	331858 (36.7)	0.12	0.11 - 0.15	<0.001
		Chondrodystrophy Unrecorded	426 (24.3)	282863 (31.2)	0.38	0.34 - 0.42	<0.001
Skull Shape	<0.001	Mesocephalic	982 (55.9)	452296 (50.0)	Base
		Brachycephalic	106 ( 6.0)	166883 (18.4)	0.29	0.24 - 0.36	<0.001
		Dolichocephalic	341 (19.4)	75770 (8.4)	2.07	1.83 - 2.35	<0.001
		Skull Shape Unrecorded	327 (18.6)	210262 (23.2)	0.72	0.63 - 0.81	<0.001

## Sheet: Table 2- Multivariable Breed
Variable	Variable P-value	Category	OR	95% CI	Category P-value
Breed	<0.001	Crossbred	Base
		Rottweiler	13.3	10.55 - 16.75	<0.001
		Rhodesian Ridgeback	11.31	7.37 - 17.35	<0.001
		Great Dane	10.03	5.81 - 17.32	<0.001
		Mastiff (Unspecified)	9.09	6.06 - 13.63	<0.001
		German Pointer	8.84	5.43 - 14.41	<0.001
		Pinscher (Unspecified)	7.19	4.65 - 11.12	<0.001
		Greyhound (Unspecified)	6.98	5.46 - 8.93	<0.001
		Lurcher	4.94	3.57 - 6.83	<0.001
		Collie (Unspecified)	3.74	1.99 - 7.03	<0.001
		Golden Retriever	3.7	2.77 - 4.94	<0.001
		Akita (Unspecified)	2.92	1.32 - 6.47	0.008
		American Bulldog	2.67	1.28 - 5.59	0.009
		Labrador Retriever	2.64	2.22 - 3.15	<0.001
		Poodle (Unspecified)	2.48	0.87 - 7.00	0.088
		Boxer	2.23	1.55 - 3.22	<0.001
		Standard Poodle	2.23	0.87 - 5.72	0.096
		Weimaraner	2.03	1.06 - 3.90	0.034
		German Shepherd Dog	1.96	1.47 - 2.62	<0.001
		Dogue de Bordeaux	1.95	0.88 - 4.33	0.1
		Fox Terrier	1.75	0.64 - 4.74	0.274
		Labradoodle	1.62	0.97 - 2.72	0.066
		Hungarian Vizsla	1.52	0.58 - 3.99	0.395
		Scottish Terrier	1.33	0.51 - 3.45	0.563
		Cairn Terrier	1.24	0.55 - 2.84	0.603
		Alaskan Malamute	1.23	0.44 - 3.47	0.695
		Tibetan Terrier	1.22	0.47 - 3.12	0.684
		Bulldog (Unspecified)	1.17	0.42 - 3.27	0.758
		Whippet	1.1	0.50 - 2.40	0.814
		Dalmatian	1	0.40 - 2.52	0.993
		English Springer Spaniel	0.89	0.60 - 1.31	0.541
		Border Collie	0.82	0.55 - 1.22	0.324
		Other Purebred	0.78	0.65 - 0.93	0.006
		Staffordshire Bull Terrier	0.74	0.56 - 0.98	0.033
		Beagle	0.66	0.29 - 1.51	0.328
		Breed not recorded	0.52	0.34 - 0.80	0.003
		Cocker Spaniel	0.51	0.34 - 0.78	0.002
		West Highland White Terrier	0.5	0.32 - 0.80	0.004
		Husky	0.43	0.16 - 1.17	0.097
		Jack Russell Terrier	0.38	0.26 - 0.54	<0.001
		Border Terrier	0.35	0.16 - 0.81	0.013
		Bichon Frise	0.3	0.14 - 0.64	0.002
		French Bulldog	0.3	0.11 - 0.83	0.02
		Cavalier King Charles Spaniel	0.21	0.10 - 0.46	<0.001
		Cockapoo	NA (0 cases)
		Boston Terrier
		Cavachon
		Cavapoo
		Chow Chow
		Dachshund (Unspecified)
		Goldendoodle
		Jackapoo
		Jug
		King Charles Spaniel
		Maltese
		Miniature Poodle
		Miniature Yorkshire Terrier
		Puggle
		Shar-Pei
		Sprocker
		Standard Dachshund
Sex/Neuter status	<0.001	Female Entire	Base
		Female Neutered	7.95	5.78 - 10.94	<0.001
		Male Entire	1.17	0.79 - 1.74	0.441
		Male Neutered	9.39	6.83 - 12.91	<0.001
		Sex/Neuter unrecorded	1188.3	855.25 - 1651.04	<0.001
Age (Y)	<0.001	<3	Base
		3 to <6	3.64	2.82 - 4.70	<0.001
		6 to <9	13.3	10.54 - 16.79	<0.001
		9 to <12	18.44	14.59 - 23.30	<0.001
		>12	9.4	7.23 - 12.23	<0.001
		Age Unrecorded	2.22	1.62 - 3.05	<0.001

## Sheet: Table 3 Multi Breed-Related
Variable	Variable P-value	Category	OR	95% CI	Category P-value
Purebred status	<0.001	Crossbred	Base
		Purebred	1.35	1.18 - 1.54	<0.001
		Unrecorded	0.52	0.33 - 0.79	0.003
KC Breed Group	<0.001	Toy	Base
		Gundog	14.48	9.72 - 21.58	<0.001
		Hound	21.54	14.14 - 32.81	<0.001
		Not_KC_Recognised	7.1	4.75 - 10.59	<0.001
		Pastoral	11.22	7.33 - 17.15	<0.001
		Terrier	3.87	2.54 - 5.90	<0.001
		Unrecorded	27.39	18.24 - 41.13	<0.001
		Utility	2.42	1.49 - 3.94	<0.001
Body mass (kg)	<0.001	<10	Base
		10-19.9	5.91	4.66 - 7.50	<0.001
		20-29.9	7.31	5.75 - 9.30	<0.001
		30-39.9	15.82	12.49 - 20.05	<0.001
		>40	18.07	13.87 - 23.53	<0.001
		Unrecorded	0.15	0.10 - 0.22	<0.001
Dachshund status	<0.001	Non-Dachshund type	Base
		Dachshund type	0.15	0.05 - 0.46	0.001
		Unrecorded	0.7	0.61 - 0.79	<0.001
Spaniel status	<0.001	Non-Spaniel type	Base
		Spaniel type	0.37	0.29 - 0.47	<0.001
		Unrecorded	0.65	0.57 - 0.74	<0.001
Chondrodystrophy status	<0.001	Non-chondrodystrophic	Base
		Chondrodystrophic	0.13	0.11 - 0.16	<0.001
		Unrecorded	0.4	0.36 - 0.45	<0.001
Skull shape	<0.001	Mesocephalic	Base
		Brachycephalic	0.39	0.32 - 0.48	<0.001
		Dolichocephalic	1.92	1.68 - 2.19	<0.001
		Unrecorded	0.68	0.60 - 0.78	<0.001

## Sheet: S1 Breed cases and non cases
Breed	Number of Controls	Percentage of Control Dataset			Breed	Number of Cases	Percentage of Case Dataset
Crossbred	197549	21.9219			Crossbred	300	17.3511
Labrador Retriever	59925	6.64984			Labrador Retriever	260	15.0376
Staffordshire Bull Terrier	53934	5.98502			Rottweiler	139	8.03933
Jack Russell Terrier	48569	5.38967			Greyhound (Unspecified)	103	5.9572
Chihuahua	36794	4.08301			German Shepherd Dog	65	3.7594
Cocker Spaniel	33075	3.67031			Golden Retriever	65	3.7594
Shih-tzu	32909	3.65189			Staffordshire Bull Terrier	63	3.64372
Yorkshire Terrier	28177	3.12678			Lurcher	53	3.06536
Border Collie	22403	2.48605			Boxer	35	2.02429
German Shepherd Dog	21360	2.3703			Mastiff (Unspecified)	35	2.02429
English Springer Spaniel	20198	2.24136			Jack Russell Terrier	33	1.90862
West Highland White Terrier	18875	2.09455			English Springer Spaniel	30	1.73511
Cockapoo	18260	2.0263			Border Collie	29	1.67727
Cavalier King Charles Spaniel	17257	1.915			Pinscher (Unspecified)	29	1.67727
French Bulldog	16397	1.81956			Rhodesian Ridgeback	29	1.67727
Pug	16218	1.7997			Cocker Spaniel	25	1.44592
Bichon Frise	13268	1.47234			Flat Coated Retriever	25	1.44592
Lhasa Apso	12549	1.39255			German Pointer	21	1.21457
Golden Retriever	9785	1.08583			West Highland White Terrier	20	1.15674
Border Terrier	9651	1.07096			Great Dane	19	1.0989
Boxer	9438	1.04733			Labradoodle	17	0.983227
Husky	8524	0.945902			Leonberger	16	0.92539
Miniature Schnauzer	8396	0.931698			Mountain Dog (Unspecified)	15	0.867553
Beagle	8070	0.895522			Collie (Unspecified)	13	0.75188
Labradoodle	7595	0.842812			Moutain Dog (Unspecified)	11	0.636206
Rottweiler	7223	0.801531			Weimaraner	11	0.636206
Pomeranian	6221	0.69034			Italian Spinone	10	0.578369
Lurcher	6016	0.667591			Newfoundland	9	0.520532
Greyhound (Unspecified)	5511	0.611552			Akita (Unspecified)	8	0.462695
British Bulldog	5176	0.574377			American Bulldog	8	0.462695
Miniature Dachshund	4827	0.535649			Irish Wolfhound	8	0.462695
Whippet	4684	0.51978			Belgian Shepherd	7	0.404858
Patterdale Terrier	4455	0.494368			Bichon Frise	7	0.404858
Cavapoo	4060	0.450535			Cavalier King Charles Spaniel	7	0.404858
Toy Poodle	3774	0.418798			Dogue de Bordeaux	7	0.404858
Shar-Pei	3647	0.404705			Old English Sheepdog	7	0.404858
Cavachon	3535	0.392277			Retriever	7	0.404858
Sprocker	3338	0.370416			Saint Bernard	7	0.404858
Maltese	3248	0.360428			Whippet	7	0.404858
Bulldog (Unspecified)	3232	0.358653			Beagle	6	0.347021
American Bulldog	3225	0.357876			Border Terrier	6	0.347021
Mastiff (Unspecified)	3096	0.343561			Cairn Terrier	6	0.347021
Dogue de Bordeaux	3030	0.336237			Dalmatian	5	0.289185
King Charles Spaniel	2813	0.312157			Fox Terrier	5	0.289185
Dalmatian	2720	0.301837			Hungarian Vizsla	5	0.289185
Pinscher (Unspecified)	2566	0.284747			Pointer (Unspecified)	5	0.289185
Cairn Terrier	2470	0.274094			Scottish Deerhound	5	0.289185
Miniature Poodle	2415	0.267991			Scottish Terrier	5	0.289185
Weimaraner	2414	0.26788			Standard Poodle	5	0.289185
Basset Hound	2178	0.241691			Tibetan Terrier	5	0.289185
Hungarian Vizsla	2052	0.227709			Alaskan Malamute	4	0.231348
Akita (Unspecified)	2037	0.226044			Bulldog (Unspecified)	4	0.231348
English Bull Terrier	2035	0.225823			French Bulldog	4	0.231348
Collie (Unspecified)	1992	0.221051			Husky	4	0.231348
Jug	1967	0.218277			Irish Setter	4	0.231348
Alaskan Malamute	1915	0.212506			Poodle (Unspecified)	4	0.231348
Tibetan Terrier	1870	0.207513			Samoyed	4	0.231348
Parson Russell Terrier	1848	0.205071			Schnauzer	4	0.231348
Boston Terrier	1799	0.199634			Soft-Coated Wheaten Terrier	4	0.231348
Dachshund (Unspecified)	1692	0.18776			Miniature Schnauzer	3	0.173511
German Pointer	1578	0.17511			Nova Scotia Duck Tolling Retriever	3	0.173511
Miniature Yorkshire Terrier	1560	0.173112			Terrier (Unspecified)	3	0.173511
Rhodesian Ridgeback	1495	0.165899			Airedale Terrier	2	0.115674
Scottish Terrier	1455	0.16146			Australian Terrier	2	0.115674
Bedlington Terrier	1369	0.151917			Bearded Collie	2	0.115674
Jackapoo	1362	0.15114			Bedlington Terrier	2	0.115674
Scottish Collie	1283	0.142374			Bull Terrier (Unspecified)	2	0.115674
Great Dane	1258	0.139599			Chihuahua	2	0.115674
Shetland Sheepdog	1247	0.138379			Curly Coated Retriever	2	0.115674
Puggle	1173	0.130167			English Pointer	2	0.115674
Standard Dachshund	1133	0.125728			Field Spaniel	2	0.115674
Goldendoodle	1128	0.125173			Irish Water Spaniel	2	0.115674
Standard Poodle	1128	0.125173			Italian Greyhound	2	0.115674
Lakeland Terrier	1099	0.121955			Miniature Dachshund	2	0.115674
Poodle (Unspecified)	1050	0.116518			Pug	2	0.115674
Fox Terrier	1013	0.112412			Saluki	2	0.115674
Chow Chow	1002	0.111191			Scottish Collie	2	0.115674
Schnauzer	969	0.107529			Yorkshire Terrier	2	0.115674
Chinese Crested	950	0.105421			American Pit Bull Terrier	1	0.0578369
Miniature Jack Russell Terrier	936	0.103867			Anatolian Karabash Shepherd Dog	1	0.0578369
Papillon	877	0.0973201			Australian Shepherd Dog	1	0.0578369
Newfoundland	875	0.0970982			Basset Hound	1	0.0578369
Miniature Pinscher	856	0.0949897			Black Russian Terrier	1	0.0578369
Terrier (Unspecified)	855	0.0948788			Borzoi	1	0.0578369
Flat Coated Retriever	823	0.0913277			Bouvier des Flandres	1	0.0578369
Bearded Collie	804	0.0892193			British Bulldog	1	0.0578369
Irish Setter	765	0.0848915			Croatian Sheepdog	1	0.0578369
Olde English Bulldogge	755	0.0837818			Dutch Shepherd Dog	1	0.0578369
Old English Sheepdog	734	0.0814515			English Bull Terrier	1	0.0578369
Belgian Shepherd	715	0.0793431			English Shepherd Dog	1	0.0578369
Samoyed	684	0.075903			German Guard Dog	1	0.0578369
Shih-Poo	639	0.0709094			Giant Schnauzer	1	0.0578369
Bull Terrier (Unspecified)	615	0.0682461			Gordon Setter	1	0.0578369
Saint Bernard	595	0.0660267			Lakeland Terrier	1	0.0578369
Norfolk Terrier	582	0.0645841			Lhasa Apso	1	0.0578369
American Cocker Spaniel	578	0.0641403			Miniature Pinscher	1	0.0578369
Spaniel	568	0.0630306			Munsterlander	1	0.0578369
Soft-Coated Wheaten Terrier	558	0.0619209			Parson Russell Terrier	1	0.0578369
Pekingese	555	0.061588			Patterdale Terrier	1	0.0578369
Airedale Terrier	502	0.0557066			Pekingese	1	0.0578369
English Setter	494	0.0548188			Picardy Spaniel	1	0.0578369
Havanese	490	0.054375			Pomeranian	1	0.0578369
Mountain Dog (Unspecified)	486	0.0539311			Russian Toy Terrier	1	0.0578369
Teacup Chihuahua	464	0.0514898			Sheepdog	1	0.0578369
Welsh Corgi	430	0.0477168			Shetland Sheepdog	1	0.0578369
English Pointer	424	0.047051			Shih-tzu	1	0.0578369
Coton De Tulear	416	0.0461632			Slovakian Rough-Haired Pointer	1	0.0578369
Saluki	398	0.0441658			Spaniel	1	0.0578369
Welsh Terrier	390	0.043278			Spanish Greyhound	1	0.0578369
Italian Greyhound	383	0.0425012			Toy Poodle	1	0.0578369
Irish Terrier	371	0.0411696			Welsh Springer Spaniel	1	0.0578369
Japanese Spitz	352	0.0390612			Wolfdog	1	0.0578369
Pointer (Unspecified)	343	0.0380625
American Pit Bull Terrier	333	0.0369528
Tibetan Spaniel	323	0.0358431
Griffon	298	0.0330689
Retriever	297	0.0329579
German Spitz	289	0.0320701
Italian Spinone	279	0.0309604
Spanish Water Dog	279	0.0309604
Welsh Springer Spaniel	272	0.0301837
Perro de Presa Canario	271	0.0300727
Affenpinscher	269	0.0298507
Leonberger	266	0.0295178
Inuit Dog	257	0.0285191
Bolognese Bichon	241	0.0267436
Brittany Spaniel	227	0.02519
Japanese Chin	227	0.02519
Kerry Blue Terrier	224	0.0248571
Alapaha Blue Blood Bulldog	222	0.0246352
Victorian Bulldog	221	0.0245242
Dorset Olde Tyme Bulldogge	215	0.0238584
Afghan Hound	214	0.0237474
Manchester Terrier	214	0.0237474
Inu Dog	193	0.0214171
Giant Schnauzer	190	0.0210842
Lancashire Heeler	183	0.0203074
Gordon Setter	177	0.0196416
Field Spaniel	175	0.0194196
Australian Shepherd Dog	173	0.0191977
Plummer Terrier	164	0.018199
Russian Toy Terrier	160	0.0177551
Podengo (Unspecified)	155	0.0172002
Australian Kelpie	153	0.0169783
Portuguese Water Dog	146	0.0162015
Cattle Dog (Unspecified)	136	0.0150918
Moutain Dog (Unspecified)	134	0.0148699
Hungarian Water Dog	131	0.014537
Norwich Terrier	127	0.0140931
Irish Wolfhound	126	0.0139821
English Toy Terrier	121	0.0134273
Miniature Doberman Pinscher	121	0.0134273
Nova Scotia Duck Tolling Retriever	119	0.0132053
Scottish Deerhound	118	0.0130944
Norwegian Elkhound	115	0.0127615
Briard	114	0.0126505
Black Russian Terrier	113	0.0125395
Caucasian Sheepdog	110	0.0122066
Welsh Sheepdog	110	0.0122066
Eurasier	103	0.0114298
Clumber Spaniel	101	0.0112079
Lowchen	101	0.0112079
Keeshond	96	0.0106531
Lucas Terrier	96	0.0106531
Dandie Dinmont Terrier	94	0.0104311
Bouvier des Flandres	87	0.00965433
Munsterlander	87	0.00965433
Working Cocker Spaniel	87	0.00965433
Fauve de Bretagne Basset	82	0.00909948
Australian Terrier	78	0.00865561
Irish Water Spaniel	78	0.00865561
Petit Basset Griffon Vendeen	77	0.00854464
Polish Lowland Sheepdog	72	0.00798979
Toy German Spitz	72	0.00798979
Lagotto Romagnolo	71	0.00787882
Fell Terrier	69	0.00765688
Finnish Lapphund	68	0.00754591
Glen of Imaal Terrier	66	0.00732397
Grand Basset Griffon Vendeen	63	0.00699107
Sealyham Terrier	62	0.0068801
Borzoi	61	0.00676913
Biewer Terrier	59	0.00654719
Chesapeake Bay Retriever	59	0.00654719
Basenji	58	0.00643622
Curly Coated Retriever	58	0.00643622
Bracco Italiano	57	0.00632525
Miniature Bull Terrier	56	0.00621428
Utonagan	56	0.00621428
Anatolian Karabash Shepherd Dog	53	0.00588137
Trail Hound	53	0.00588137
Sussex Spaniel	51	0.00565944
Alaskan Klee Kai	50	0.00554847
Miniature English Bull Terrier	50	0.00554847
Catalan Sheepdog	49	0.0054375
Ibizan Hound	48	0.00532653
Toy Terrier	45	0.00499362
Wolfdog	45	0.00499362
New Zealand Sheepdog	43	0.00477168
Skye Terrier	42	0.00466071
Czesky Terrier	41	0.00454974
Schipperke	41	0.00454974
Bavarian Mountain Hound	39	0.0043278
Huksy	39	0.0043278
Australian Sheepdog	38	0.00421683
Basset Griffon Vendeen	37	0.00410586
Spanish Greyhound	37	0.00410586
Foxhound	36	0.0039949
German Guard Dog	35	0.00388393
Dutch Shepherd Dog	34	0.00377296
Carpathian Sheepdog	33	0.00366199
Australian Silky Terrier	30	0.00332908
Finnish Spitz	28	0.00310714
Sheepdog	28	0.00310714
Andalusian Mouse-Hunting Dog	27	0.00299617
Mexican Hairless	27	0.00299617
Norwegian Sheepdog	27	0.00299617
Kooiker Dog	26	0.0028852
Beauce Shepherd Dog	24	0.00266326
Canaan Dog	24	0.00266326
Maremma Sheepdog	24	0.00266326
Pharaoh Hound	21	0.00233036
Bloodhound	20	0.00221939
Central Asian Sheepdog	19	0.00210842
Hound	19	0.00210842
Slovakian Rough-Haired Pointer	19	0.00210842
African Wild Dog	18	0.00199745
Cur (Unspecified)	17	0.00188648
Pocket Beagle	17	0.00188648
Swiss White Shepherd Dog	17	0.00188648
German Hunting Terrier	16	0.00177551
African Sand Dog	15	0.00166454
Bleu de Gascogne Basset	14	0.00155357
English Shepherd Dog	14	0.00155357
Greek Hound	14	0.00155357
Mi-Ki	14	0.00155357
Otterhound	14	0.00155357
Portuguese Pointer	14	0.00155357
Pyrenean Shepherd Dog	14	0.00155357
French Water Dog	13	0.0014426
Miniature Fox Terrier	13	0.0014426
Thai Ridgeback	13	0.0014426
Cyprus Poodle	12	0.00133163
Komondor	12	0.00133163
Miniature Bulldog	12	0.00133163
Spanish Pointer	12	0.00133163
Teacup Pomeranian	11	0.00122066
Teacup Yorkshire Terrier	11	0.00122066
Australian Miniature Shepherd Dog	10	0.00110969
Dutch Sheepdog	10	0.00110969
Sloughi	10	0.00110969
Stabyhound	10	0.00110969
Turkish Kangal	10	0.00110969
French Brittany Spaniel	9	0.000998724
Miniature Shih-Tzu	9	0.000998724
Rat Terrier	9	0.000998724
Silken Windhound	9	0.000998724
Spitz (Unspecified)	9	0.000998724
American Foxhound	8	0.000887755
Bulgarian Sheepdog	8	0.000887755
Meliteo Kinidio	8	0.000887755
Portuguese Sheepdog	8	0.000887755
Ratter	8	0.000887755
Belgian Laekenois Shepherd Dog	7	0.000776785
Cirneco Dell 'Etna	7	0.000776785
Saarloos Wolfhound	7	0.000776785
Spanish Hound	7	0.000776785
American Hairless Terrier	6	0.000665816
Auvergne Pointer	6	0.000665816
Blue Picardy Spaniel	6	0.000665816
Coonhound	6	0.000665816
Dachsbracke	6	0.000665816
Greek Shepherd	6	0.000665816
Hamilton Hound	6	0.000665816
Hokkaido	6	0.000665816
Italian Spitz	6	0.000665816
Korean Jindo	6	0.000665816
Russian Bolonka	6	0.000665816
Spanish Bulldog	6	0.000665816
Bouvier des Ardennes	5	0.000554847
Croatian Sheepdog	5	0.000554847
Hungarian Kuvasz	5	0.000554847
Kromfohrländer	5	0.000554847
Rat Toy Terrier	5	0.000554847
Standard German Spitz	5	0.000554847
Teacup Poodle	5	0.000554847
Toy Fox Terrier	5	0.000554847
American White Shepherd Dog	4	0.000443877
Catahoula Bulldog	4	0.000443877
Cyprus Terrier	4	0.000443877
Giant German Spitz	4	0.000443877
Hungarian Pumi	4	0.000443877
Miniature Alaskan Husky	4	0.000443877
Miniature Coloured Bull Terrier	4	0.000443877
Munsterlander Small Pointer	4	0.000443877
Swedish Lapphund	4	0.000443877
Teacup Maltese	4	0.000443877
Toy Manchester Terrier	4	0.000443877
Africanis	3	0.000332908
American Blue Gascon Hound	3	0.000332908
American Miniature Shepherd Dog	3	0.000332908
American Water Spaniel	3	0.000332908
Australian Bulldog	3	0.000332908
Balla Terrier	3	0.000332908
Bergamasco Shepherd Dog	3	0.000332908
Blue Lacy	3	0.000332908
Boykin Spaniel	3	0.000332908
Braque Francais	3	0.000332908
Brazilian Terrier	3	0.000332908
Bull Arab	3	0.000332908
Cyprus Hunting Dog	3	0.000332908
Danish-Swedish Farm Dog	3	0.000332908
Dogo Argentino	3	0.000332908
German Hound	3	0.000332908
Grand Griffon Bleu de Gascogne	3	0.000332908
Grand Griffon Vendeen	3	0.000332908
Harrier Hound	3	0.000332908
Italian Hound	3	0.000332908
Kai Dog	3	0.000332908
Large Spanish Hound	3	0.000332908
Llewellin Setter	3	0.000332908
Miniature German Spitz	3	0.000332908
Picardy Spaniel	3	0.000332908
Small Spanish Hound	3	0.000332908
Tiara Teddy Bear	3	0.000332908
Valley Bulldog	3	0.000332908
Wirehaired Terrier	3	0.000332908
Yugoslavian Shepherd Dog	3	0.000332908
Aidi	2	0.000221939
Alaskan Shepherd Dog	2	0.000221939
Algerian Shepherd Dog	2	0.000221939
American Crested Sand Terrier	2	0.000221939
Anglos-Francaises de Petite Venerie	2	0.000221939
Aylestone Bulldog	2	0.000221939
Azawakh Hound	2	0.000221939
Banjara Greyhound	2	0.000221939
Bosnian Hound	2	0.000221939
Braque Saint-Germain	2	0.000221939
Caucasian Shepherd Dog	2	0.000221939
Chinese Chongqing Dog	2	0.000221939
Cretan Hound	2	0.000221939
Dutch Partridge Dog	2	0.000221939
Dutch Tulip Hound	2	0.000221939
English Foxhound	2	0.000221939
English Terrier	2	0.000221939
French Basset	2	0.000221939
Grand Anglo-Français Tricolore	2	0.000221939
Hanoverian Hound	2	0.000221939
Himalayan Sheepdog	2	0.000221939
Hungarian Mudi	2	0.000221939
Icelandic Sheepdog	2	0.000221939
Istrian Short-Haired Hound	2	0.000221939
Japanese Tosa	2	0.000221939
King Shepherd Dog	2	0.000221939
Mini-Pei	2	0.000221939
Moscow Toy Terrier	2	0.000221939
Nordic Spitz	2	0.000221939
Norwegian Dunker Hound	2	0.000221939
Picardy Shepherd	2	0.000221939
Plott Hound	2	0.000221939
Posavina Hound	2	0.000221939
Russell Terrier	2	0.000221939
Russian Spaniel	2	0.000221939
Shepherd Dog	2	0.000221939
Spanish Sheepdog	2	0.000221939
Teddy Roosevelt Terrier	2	0.000221939
Thai Bangkaew Dog	2	0.000221939
Tibetan Kyi Apso	2	0.000221939
Transylvanian Hound	2	0.000221939
Water Dog	2	0.000221939
Welsh Cocker Spaniel	2	0.000221939
American Dingo	1	0.000110969
American Pocket Bully	1	0.000110969
American Shepherd Dog	1	0.000110969
American Tundra Shepherd Dog	1	0.000110969
Ariege Pointer	1	0.000110969
Australian Bandog	1	0.000110969
Banter Bulldogge	1	0.000110969
Basque Sheepdog	1	0.000110969
Bedouin Shepherd Dog	1	0.000110969
Belgian Short-Haired Pointer	1	0.000110969
Belgrade Terrier	1	0.000110969
Bernese Hound	1	0.000110969
Brittany Pointer	1	0.000110969
Danish Chicken Dog	1	0.000110969
Dogue Brasileiro	1	0.000110969
Dutch Ratter	1	0.000110969
East Siberian Laika	1	0.000110969
East-European Shepherd Dog	1	0.000110969
French Hound	1	0.000110969
French Sheepdog	1	0.000110969
Friesian Pointer	1	0.000110969
Greek Hunting Dog	1	0.000110969
Hungarian Greyhound	1	0.000110969
Italian Shepherd Dog	1	0.000110969
Jackal	1	0.000110969
Karst Shepherd Dog	1	0.000110969
Kyrgyzdyn Taighany	1	0.000110969
Laika	1	0.000110969
Middle Asian Ovtcharka	1	0.000110969
Miniature American Inuit Dog	1	0.000110969
Miniature Staffordshire Terrier	1	0.000110969
Mudhol Hound	1	0.000110969
Old Format Toy Poodle	1	0.000110969
Olde Boston Bulldogge	1	0.000110969
Perro Cimarron	1	0.000110969
Polish Greyhound	1	0.000110969
Polish Sheepdog	1	0.000110969
Romanian Mioritic Sheepdog	1	0.000110969
Russo-European Laika	1	0.000110969
Serbian Balkan Hound	1	0.000110969
Sicillian Hound	1	0.000110969
Simaku	1	0.000110969
South Russian Ovtcharka	1	0.000110969
South Russian Sheepdog	1	0.000110969
Sussex Bulldog	1	0.000110969
Tahltan Bear Dog	1	0.000110969
Teacup Toy Terrier	1	0.000110969
Water Spaniel	1	0.000110969
Working sheepdog	1	0.000110969

## Sheet: S2 >1 case Model
Univariate							Multivariate
Category	Case No (%)	Non-case No (%)	OR	CI	P-value		Model No	Variables	Category	OR	CI	P-value
Crossbred	300 (17.1)	197549 (21.8)	Base				1	Purebred	Crossbred	Base
Purebred	1429 (81.4)	703601 (77.7)	1.34	1.18 - 1.51	<0.001				Purebred	1.35	1.18 - 1.54	<0.001
Purebred status unrecorded	27 ( 1.5)	4061 ( 0.4)	4.38	2.95 - 6.5	<0.001				Purebred status unrecorded	0.52	0.33 - 0.79	0.003
Crossbred	300 (17.1)	197549 (21.8)	Base					Sex_Neuter	Female_Entire	Base
Rhodesian Ridgeback	29 ( 1.7)	1495 ( 0.2)	12.77	8.7 - 18.76	<0.001				Female_Neutered	8.05	5.85 - 11.07	<0.001
Rottweiler	139 ( 7.9)	7223 ( 0.8)	12.67	10.35 - 15.52	<0.001				Male_Entire	1.19	0.8 - 1.77	0.395
Greyhound (Unspecified)	103 ( 5.9)	5511 ( 0.6)	12.31	9.82 - 15.42	<0.001				Male_Neutered	9.22	6.71 - 12.66	<0.001
Great Dane	19 ( 1.1)	1258 ( 0.1)	9.95	6.23 - 15.86	<0.001				Sex Neuter Unrecorded	1202.32	868.62 - 1664.21	<0.001
German Pointer	21 ( 1.2)	1578 ( 0.2)	8.76	5.61 - 13.68	<0.001			Age (Y)	<3	Base
Mastiff (Unspecified)	35 ( 2.0)	3096 ( 0.3)	7.44	5.24 - 10.58	<0.001				>12	11.1	8.6 - 14.33	<0.001
Pinscher (Unspecified)	29 ( 1.7)	2566 ( 0.3)	7.44	5.07 - 10.92	<0.001				3 to <6	4.44	3.46 - 5.7	<0.001
Lurcher	53 ( 3.0)	6016 ( 0.7)	5.8	4.33 - 7.78	<0.001				6 to <9	17.31	13.79 - 21.72	<0.001
Breed not recorded	27 ( 1.5)	4061 ( 0.4)	4.38	2.95 - 6.5	<0.001				9 to <12	24.38	19.41 - 30.62	<0.001
Golden Retriever	65 ( 3.7)	9785 ( 1.1)	4.37	3.34 - 5.72	<0.001				Unrecorded	2.84	2.09 - 3.85	<0.001
Collie (Unspecified)	13 ( 0.7)	1992 ( 0.2)	4.3	2.46 - 7.5	<0.001
Fox Terrier	5 ( 0.3)	1013 ( 0.1)	3.25	1.34 - 7.88	0.009		2	KC Breed Group	Toy	Base
Weimaraner	11 ( 0.6)	2414 ( 0.3)	3	1.64 - 5.48	<0.001				Gundog	14.48	9.72 - 21.58	<0.001
Standard Poodle	5 ( 0.3)	1128 ( 0.1)	2.92	1.2 - 7.08	0.018				Hound	21.54	14.14 - 32.81	<0.001
Labrador Retriever	260 (14.8)	59925 ( 6.6)	2.86	2.42 - 3.37	<0.001				Not_KC_Recognised	7.1	4.75 - 10.59	<0.001
Akita (Unspecified)	8 ( 0.5)	2037 ( 0.2)	2.59	1.28 - 5.23	0.008				Pastoral	11.22	7.33 - 17.15	<0.001
Poodle (Unspecified)	4 ( 0.2)	1050 ( 0.1)	2.51	0.93 - 6.74	0.068				Terrier	3.87	2.54 - 5.9	<0.001
Boxer	35 ( 2.0)	9438 ( 1.0)	2.44	1.72 - 3.47	<0.001				Unrecorded	27.39	18.24 - 41.13	<0.001
Scottish Terrier	5 ( 0.3)	1455 ( 0.2)	2.26	0.93 - 5.48	0.071				Utility	2.42	1.49 - 3.94	<0.001
German Shepherd Dog	65 ( 3.7)	21360 ( 2.4)	2	1.53 - 2.62	<0.001			Sex_Neuter	Female_Entire	Base
Tibetan Terrier	5 ( 0.3)	1870 ( 0.2)	1.76	0.73 - 4.27	0.21				Female_Neutered	7.78	5.65 - 10.7	<0.001
American Bulldog	8 ( 0.5)	3225 ( 0.4)	1.63	0.81 - 3.3	0.171				Male_Entire	1.16	0.78 - 1.73	0.466
Cairn Terrier	6 ( 0.3)	2470 ( 0.3)	1.6	0.71 - 3.59	0.255				Male_Neutered	9.02	6.57 - 12.4	<0.001
Hungarian Vizsla	5 ( 0.3)	2052 ( 0.2)	1.6	0.66 - 3.89	0.295				Sex Neuter Unrecorded	1040.31	750 - 1443	<0.001
Dogue de Bordeaux	7 ( 0.4)	3030 ( 0.3)	1.52	0.72 - 3.22	0.273			Age (Y)	<3	Base
Labradoodle	17 ( 1.0)	7595 ( 0.8)	1.47	0.9 - 2.4	0.12				>12	10.36	7.99 - 13.43	<0.001
Alaskan Malamute	4 ( 0.2)	1915 ( 0.2)	1.38	0.51 - 3.69	0.527				3 to <6	3.95	3.06 - 5.08	<0.001
Other Purebred	208 (11.8)	109051 (12.0)	1.26	1.05 - 1.5	0.012				6 to <9	14.98	11.9 - 18.85	<0.001
Dalmatian	5 ( 0.3)	2720 ( 0.3)	1.21	0.5 - 2.93	0.672				9 to <12	21.16	16.79 - 26.66	<0.001
Scottish Collie	2 ( 0.1)	1283 ( 0.1)	1.03	0.26 - 4.13	0.971				Unrecorded	1.35	0.99 - 1.83	0.059
English Springer Spaniel	30 ( 1.7)	20198 ( 2.2)	0.98	0.67 - 1.42	0.908
Whippet	7 ( 0.4)	4684 ( 0.5)	0.98	0.46 - 2.08	0.967		3	Dachshund Status	Non-dachshund-type	Base
Bedlington Terrier	2 ( 0.1)	1369 ( 0.2)	0.96	0.24 - 3.87	0.956				Dachshund-type	0.15	0.05 - 0.46	0.001
Border Collie	29 ( 1.7)	22403 ( 2.5)	0.85	0.58 - 1.25	0.412				Unrecorded	0.7	0.61 - 0.79	<0.001
Bulldog (Unspecified)	4 ( 0.2)	3232 ( 0.4)	0.81	0.3 - 2.19	0.685			Sex_Neuter	Female_Entire	Base
Staffordshire Bull Terrier	63 ( 3.6)	53934 ( 6.0)	0.77	0.59 - 1.01	0.058				Female_Neutered	8.07	5.87 - 11.11	<0.001
West Highland White Terrier	20 ( 1.1)	18875 ( 2.1)	0.7	0.44 - 1.1	0.119				Male_Entire	1.19	0.8 - 1.77	0.396
Cocker Spaniel	25 ( 1.4)	33075 ( 3.7)	0.5	0.33 - 0.75	0.001				Male_Neutered	9.25	6.74 - 12.71	<0.001
Beagle	6 ( 0.3)	8070 ( 0.9)	0.49	0.22 - 1.1	0.083				Sex Neuter Unrecorded	1175.75	849.59 - 1627.13	<0.001
Jack Russell Terrier	33 ( 1.9)	48569 ( 5.4)	0.45	0.31 - 0.64	<0.001			Age (Y)	<3	Base
Border Terrier	6 ( 0.3)	9651 ( 1.1)	0.41	0.18 - 0.92	0.03				>12	11.03	8.55 - 14.24	<0.001
Bichon Frise	7 ( 0.4)	13268 ( 1.5)	0.35	0.16 - 0.74	0.006				3 to <6	4.43	3.45 - 5.69	<0.001
Husky	4 ( 0.2)	8524 ( 0.9)	0.31	0.12 - 0.83	0.02				6 to <9	17.21	13.72 - 21.6	<0.001
Cavalier King Charles Spaniel	7 ( 0.4)	17257 ( 1.9)	0.27	0.13 - 0.57	0.001				9 to <12	24.24	19.3 - 30.44	<0.001
Miniature Dachshund	2 ( 0.1)	4827 ( 0.5)	0.27	0.07 - 1.1	0.067				Unrecorded	2.56	1.9 - 3.45	<0.001
Miniature Schnauzer	3 ( 0.2)	8396 ( 0.9)	0.24	0.08 - 0.73	0.013
French Bulldog	4 ( 0.2)	16397 ( 1.8)	0.16	0.06 - 0.43	<0.001		4	Spaniel Status	Non-spaniel-type	0	0 - 0	<0.001
Pug	2 ( 0.1)	16218 ( 1.8)	0.08	0.02 - 0.33	<0.001				Spaniel-type	0.37	0.29 - 0.47	<0.001
Yorkshire Terrier	2 ( 0.1)	28177 ( 3.1)	0.05	0.01 - 0.19	<0.001				Unrecorded	0.65	0.57 - 0.74	<0.001
Chihuahua	2 ( 0.1)	36794 ( 4.1)	0.04	0.01 - 0.14	<0.001			Sex_Neuter	Female_Entire	Base
Cockapoo	NA ( NA)	18260 ( 2.0)	0	0 - 3.75979847671656e+105	0.915				Female_Neutered	8.1	5.89 - 11.15	<0.001
Cavapoo	NA ( NA)	4060 ( 0.4)	0	0 - 5.6066069656618e+230	0.96				Male_Entire	1.19	0.8 - 1.78	0.384
Cavachon	NA ( NA)	3535 ( 0.4)	0	0 - 5.355853053175e+247	0.962				Male_Neutered	9.29	6.77 - 12.76	<0.001
Shar-Pei	NA ( NA)	3647 ( 0.4)	0	0 - 6.31923441360089e+243	0.962				Unrecorded	1175.86	849.57 - 1627.46	<0.001
Sprocker	NA ( NA)	3338 ( 0.4)	0	0 - 1.29415153172268e+255	0.963			Age (Y)	<3	Base
Maltese	NA ( NA)	3248 ( 0.4)	0	0 - 5.08700196317526e+258	0.964				>12	11.18	8.66 - 14.44	<0.001
King Charles Spaniel	NA ( NA)	2813 ( 0.3)	0	0 - 2.79551895282976e+278	0.966				3 to <6	4.43	3.45 - 5.69	<0.001
Miniature Poodle	NA ( NA)	2415 ( 0.3)	0	0 - 1.00191849144712e+301	0.969				6 to <9	17.48	13.93 - 21.94	<0.001
Jug	NA ( NA)	1967 ( 0.2)	0	0 - Inf	0.972				9 to <12	24.75	19.7 - 31.08	<0.001
Boston Terrier	NA ( NA)	1799 ( 0.2)	0	0 - Inf	0.973				Unrecorded	2.55	1.89 - 3.44	<0.001
Dachshund (Unspecified)	NA ( NA)	1692 ( 0.2)	0	0 - Inf	0.974
Miniature Yorkshire Terrier	NA ( NA)	1560 ( 0.2)	0	0 - Inf	0.975		5	Skull-shape	Mesocephalic	Base
Jackapoo	NA ( NA)	1362 ( 0.2)	0	0 - Inf	0.977				Brachycephalic	0.39	0.32 - 0.48	<0.001
Puggle	NA ( NA)	1173 ( 0.1)	0	0 - Inf	0.978				Dolichocephalic	1.92	1.68 - 2.19	<0.001
Goldendoodle	NA ( NA)	1128 ( 0.1)	0	0 - Inf	0.979				Unrecorded	0.68	0.6 - 0.78	<0.001
Standard Dachshund	NA ( NA)	1133 ( 0.1)	0	0 - Inf	0.979			Sex_Neuter	Female_Entire	Base
Chow Chow	NA ( NA)	1002 ( 0.1)	0	0 - Inf	0.98				Female_Neutered	7.94	5.77 - 10.92	<0.001
Toy	26 ( 1.5)	131897 (14.6)	Base						Male_Entire	1.19	0.8 - 1.77	0.403
Gundog	484 (27.6)	135606 (15.0)	18.11	12.2 - 26.87	<0.001				Male_Neutered	9.19	6.69 - 12.62	<0.001
Hound	164 ( 9.3)	31364 ( 3.5)	26.53	17.54 - 40.13	<0.001				Unrecorded	1152.01	832.09 - 1594.92	<0.001
Not KC Recognised	390 (22.2)	263616 (29.1)	7.51	5.05 - 11.16	<0.001			Age (Y)	<3	Base
Pastoral	144 ( 8.2)	51675 ( 5.7)	14.14	9.31 - 21.47	<0.001				>12	9.42	7.29 - 12.17	<0.001
Terrier	153 ( 8.7)	145828 (16.1)	5.32	3.51 - 8.07	<0.001				3 to <6	4.03	3.13 - 5.17	<0.001
Utility	46 ( 2.6)	102627 (11.3)	2.27	1.41 - 3.68	0.001				6 to <9	15.1	12.03 - 18.95	<0.001
<10	89 ( 5.1)	213321 (23.6)	Base						9 to <12	20.72	16.49 - 26.03	<0.001
>40	231 (13.2)	26178 ( 2.9)	21.15	16.56 - 27.02	<0.001				Unrecorded	2.36	1.74 - 3.18	<0.001
10-19.9	435 (24.8)	167774 (18.5)	6.21	4.95 - 7.81	<0.001
20-29.9	392 (22.3)	117620 (13.0)	7.99	6.35 - 10.06	<0.001		6	Chondrodystrophy Status	Non-chondrodystrophic	Base
30-39.9	522 (29.7)	69856 ( 7.7)	17.91	14.3 - 22.43	<0.001				Chondystrophic	0.13	0.11 - 0.16	<0.001
Bodymass Unrecorded	87 ( 5.0)	310462 (34.3)	0.67	0.5 - 0.9	0.008				Unrecorded	0.4	0.36 - 0.45	<0.001
<3	101 ( 5.8)	329270 (36.4)	Base					Sex_Neuter	Female_Entire	Base
>12	188 (10.7)	69726 ( 7.7)	8.79	6.9 - 11.2	<0.001				Female_Neutered	7.84	5.7 - 10.79	<0.001
3 to <6	204 (11.6)	223344 (24.7)	2.98	2.35 - 3.78	<0.001				Male_Entire	1.15	0.77 - 1.72	0.483
6 to <9	589 (33.5)	162000 (17.9)	11.85	9.6 - 14.64	<0.001				Male_Neutered	9.36	6.81 - 12.86	<0.001
9 to <12	589 (33.5)	108448 (12.0)	17.71	14.34 - 21.87	<0.001				Unrecorded	1162.05	838.15 - 1611.12	<0.001
Age Unrecorded	85 ( 4.8)	12423 ( 1.4)	22.31	16.71 - 29.78	<0.001			Age (Y)	<3	Base
Female Entire	41 ( 2.3)	233772 (25.8)	Base						>12	9.92	7.66 - 12.83	<0.001
Female Neutered	507 (28.9)	197768 (21.8)	14.62	10.63 - 20.1	<0.001				3 to <6	4.03	3.13 - 5.19	<0.001
Male Entire	59 ( 3.4)	259460 (28.7)	1.3	0.87 - 1.93	0.202				6 to <9	14.97	11.91 - 18.83	<0.001
Male Neutered	574 (32.7)	209982 (23.2)	15.59	11.35 - 21.4	<0.001				9 to <12	20.51	16.29 - 25.81	<0.001
Sex Unrecorded	575 (32.7)	4229 ( 0.5)	775.24	563.91 - 1065.77	<0.001				Unrecorded	2.28	1.68 - 3.08	<0.001
Non-Dachshund-type	1426 (81.2)	696999 (77.0)	Base
Dachshund-type	3 ( 0.2)	10288 ( 1.1)	0.14	0.05 - 0.44	0.001		7	Bodymass(Kg)	<10	Base
Dachshund Status Unrecorded	327 (18.6)	197924 (21.9)	0.81	0.72 - 0.91	<0.001				>40	18.07	13.87 - 23.53	<0.001
Non-Spaniel-type	1360 (77.4)	630349 (69.6)	Base						10-19.9	5.91	4.66 - 7.5	<0.001
Spaniel-type	69 ( 3.9)	76938 ( 8.5)	0.42	0.33 - 0.53	<0.001				20-29.9	7.31	5.75 - 9.3	<0.001
Spaniel Status Unrecorded	327 (18.6)	197924 (21.9)	0.77	0.68 - 0.86	<0.001				30-39.9	15.82	12.49 - 20.05	<0.001
Non-Chondrodystriphic	1165 (66.3)	290490 (32.1)	Base						Unrecorded	0.15	0.1 - 0.22	<0.001
Chondrodystrophic	165 ( 9.4)	331858 (36.7)	0.12	0.11 - 0.15	<0.001			Sex_Neuter	Female_Entire	Base
Chondrodystrophy Unrecorded	426 (24.3)	282863 (31.2)	0.38	0.34 - 0.42	<0.001				Female_Neutered	7.24	5.26 - 9.96	<0.001
Mesocephalic	982 (55.9)	452296 (50.0)	Base						Male_Entire	0.94	0.63 - 1.4	0.763
Brachycephalic	106 ( 6.0)	166883 (18.4)	0.29	0.24 - 0.36	<0.001				Male_Neutered	6.99	5.09 - 9.61	<0.001
Dolichocephalic	341 (19.4)	75770 ( 8.4)	2.07	1.83 - 2.35	<0.001				Unrecorded	1860.29	1330.2 - 2601.62	<0.001
Skull Shape Unrecorded	327 (18.6)	210262 (23.2)	0.72	0.63 - 0.81	<0.001			Age (Y)	<3	Base
									>12	3.93	3.02 - 5.11	<0.001
									3 to <6	1.22	0.95 - 1.59	0.124
									6 to <9	4.53	3.59 - 5.72	<0.001
									9 to <12	6.43	5.09 - 8.12	<0.001
									Unrecorded	8.24	5.52 - 12.31	<0.001

## Sheet: S3 Breed Terms 
Venom breed term	Final Breed Term
Afghan Hound	Afghan Hound
African Wild Dog	African Wild Dog
Africanis	Africanis
Aidi	Aidi
Airedale Terrier	Airedale Terrier
Akita	Akita (Unspecified)
American Akita	Akita (Unspecified)
Japanese Inu Akita	Akita (Unspecified)
Alapaha Blue Blood Bulldog	Alapaha Blue Blood Bulldog
Alaskan Malamute	Alaskan Malamute
American Bulldog	American Bulldog
ASCOB Cocker Spaniel	American Cocker Spaniel
American Dingo	American Dingo
American Bull Terrier	American Pit Bull Terrier
American Pit Bull Terrier	American Pit Bull Terrier
North American Shepherd Dog	American Shepherd Dog
Andalusian Mouse-Hunting Dog	Andalusian Mouse-Hunting Dog
Australian Bandog	Australian Bandog
Australian Kelpie	Australian Kelpie
Australian Shepherd Dog	Australian Shepherd Dog
Australian Silky Terrier	Australian Silky Terrier
Australian Terrier	Australian Terrier
Azawakh Hound	Azawakh Hound
Balla Terrier	Balla Terrier
Basenji	Basenji
Basset Griffon Vendeen	Basset Griffon Vendeen
Griffon Briquet Vendeen	Basset Griffon Vendeen
Basset - Unspecified	Basset Hound
Basset Hound	Basset Hound
Bleu de Gascogne Basset	Bleu de Gascogne Basset
Fauve de Bretagne Basset	Fauve de Bretagne Basset
French Basset	French Basset
Beagle	Beagle
English Beagle	Beagle
Bearded Collie	Bearded Collie
Bedlington Terrier	Bedlington Terrier
Belgian Groenendael Shepherd Dog	Belgian Shepherd
Belgian Malinois Shepherd Dog	Belgian Shepherd
Belgian Shepherd	Belgian Shepherd
Belgian Tervuren Shepherd Dog	Belgian Shepherd
Belgrade Terrier	Belgrade Terrier
Bichon Frise	Bichon Frise
Biewer Terrier	Biewer Terrier
Black Russian Terrier	Black Russian Terrier
Blue Lacy	Blue Lacy
Border Collie	Border Collie
Border Terrier	Border Terrier
Borzoi	Borzoi
Russian Hound	Borzoi
Bosnian Hound	Bosnian Hound
Boston Terrier	Boston Terrier
Bouvier des Ardennes	Bouvier des Ardennes
Bouvier des Flandres	Bouvier des Flandres
Boxer	Boxer
German Boxer	Boxer
Brazilian Terrier	Brazilian Terrier
#N/A	Breed Not Recorded
Breed not recorded	Breed Not Recorded
Briard	Briard
British Bulldog	British Bulldog
Bull Arab	Bull Arab
Bull Terrier	Bull Terrier (Unspecified)
Australian Bulldog	Australian Bulldog
Aylestone Bulldog	Aylestone Bulldog
Banter Bulldogge	Banter Bulldogge
Bulldog	Bulldog (Unspecified)
Catahoula Bulldog	Catahoula Bulldog
Dorset Olde Tyme Bulldogge	Dorset Olde Tyme Bulldogge
Olde Boston Bulldogge	Olde Boston Bulldogge
Spanish Bulldog	Spanish Bulldog
Sussex Bulldog	Sussex Bulldog
Cairn Terrier	Cairn Terrier
Canaan Dog	Canaan Dog
Appenzell Cattle Dog	Cattle Dog (Unspecified)
Australian Cattle Dog	Cattle Dog (Unspecified)
Blue Cattle Dog	Cattle Dog (Unspecified)
Cattle Dog	Cattle Dog (Unspecified)
Entlebuch Cattle Dog	Cattle Dog (Unspecified)
Portuguese Cattle Dog	Cattle Dog (Unspecified)
Swedish Cattle Dog	Cattle Dog (Unspecified)
Ovtcharka	Caucasian Shepherd Dog
Cavachon	Cavachon
Cavalier King Charles Spaniel	Cavalier King Charles Spaniel
Cavapoo	Cavapoo
Cavadoodle	Cavapoo
Chesapeake Bay Retriever	Chesapeake Bay Retriever
Chihuahua	Chihuahua
Long-Haired Chihuahua	Chihuahua
Short-Haired Chihuahua	Chihuahua
Chinese Chongqing Dog	Chinese Chongqing Dog
Chinese Crested	Chinese Crested
Hairless Chinese Crested	Chinese Crested
Powder Puff Chinese Crested	Chinese Crested
Chow Chow	Chow Chow
Cirneco Dell 'Etna	Cirneco Dell 'Etna
American Cockapoo	Cockapoo
Cockapoo	Cockapoo
American Cocker Spaniel	American Cocker Spaniel
Cocker Spaniel	Cocker Spaniel
English Cocker Spaniel	Cocker Spaniel
Working Cocker Spaniel	Working Cocker Spaniel
Part-Colour Cocker Spaniel	Cocker Spaniel
Welsh Cocker Spaniel	Welsh Cocker Spaniel
Collie	Collie (Unspecified)
Farm Collie	Collie (Unspecified)
German Collie	Collie (Unspecified)
New Zealand Border Collie	Collie (Unspecified)
Black and Tan Coonhound	Coonhound
Bluetick Coonhound	Coonhound
Coonhound	Coonhound
Coton De Tulear	Coton De Tulear
Cretan Hound	Cretan Hound
American Lamalese	Crossbred
Beaglier	Crossbred
Bichonpoo	Crossbred
Bolonoodle	Crossbred
Borgi	Crossbred
Borkie	Crossbred
Boxador	Crossbred
Boxoodle	Crossbred
Bug	Crossbred
Bull Boxer	Crossbred
Bullador	Crossbred
Cavachi	Crossbred
Cavador	Crossbred
Cavajack	Crossbred
Cavapom	Crossbred
Cavapoochon	Crossbred
Cavatzu	Crossbred
Chi-Poo	Crossbred
Chichon	Crossbred
Chippiparai	Crossbred
Chiweenie	Crossbred
Chonzer	Crossbred
Chorkie	Crossbred
Chug	Crossbred
Chusky	Crossbred
Cockador	Crossbred
Cockalier	Crossbred
Cockashon	Crossbred
Cockatzu	Crossbred
Cockerdale	Crossbred
Combai	Crossbred
Crestepoo	Crossbred
Crossbred	Crossbred
Dalmador	Crossbred
Dashapoo	Crossbred
Daxijack	Crossbred
Dorgi	Crossbred
German Sheeppoodle	Crossbred
Goldador	Crossbred
Griffoodle	Crossbred
Groodle	Crossbred
Harrier Beagle	Crossbred
Havachon	Crossbred
Havamalt	Crossbred
Havapoo	Crossbred
Havaton	Crossbred
Huskamute	Crossbred
Jackabea	Crossbred
Jackachau	Crossbred
Jackachi	Crossbred
Jackalier	Crossbred
Jackarainian	Crossbred
Jackashit	Crossbred
Jatese	Crossbred
Jorky	Crossbred
Kyi-Leo	Crossbred
La-Chon	Crossbred
Labracollie	Crossbred
Labradinger	Crossbred
Labrador Husky	Crossbred
Labraspoodle	Crossbred
Lha-Cocker	Crossbred
Lhasalier	Crossbred
Lhasapoo	Crossbred
Lhatese	Crossbred
Malkie	Crossbred
Malshi	Crossbred
Malt Russell	Crossbred
Maltalier	Crossbred
Malti-Poo	Crossbred
Maltichon	Crossbred
Miniature Cockapoo	Crossbred
Miniature Goldendoodle	Crossbred
Miniature Labradoodle	Crossbred
Miniature Schnoodle	Crossbred
Morki	Crossbred
Papastzu	Crossbred
Papichon	Crossbred
Papipoo	Crossbred
Papitese	Crossbred
PatterJack	Crossbred
PatterPoo	Crossbred
Pekepoo	Crossbred
Pomapoo	Crossbred
Pomapug	Crossbred
Pomchi	Crossbred
Pomchon	Crossbred
Pomeagle	Crossbred
Pomsky	Crossbred
Poo-Ton	Crossbred
Poochon	Crossbred
Poogle	Crossbred
Porgie	Crossbred
Porkie	Crossbred
Pugador	Crossbred
Pugalier	Crossbred
Puganese	Crossbred
Pugapoo	Crossbred
Pugland	Crossbred
Pugpom	Crossbred
PugTzu	Crossbred
Schnauzon	Crossbred
Schnoodle	Crossbred
Schnorky	Crossbred
Schoodle	Crossbred
Sharanian	Crossbred
Sharbull	Crossbred
Sharpador	Crossbred
Sheepadoodle	Crossbred
Shepador	Crossbred
ShiChi	Crossbred
Shichon	Crossbred
Shikoku	Crossbred
Shiranian	Crossbred
Shorkie	Crossbred
Shug	Crossbred
Smoodle	Crossbred
Spanador	Crossbred
Spanish Meztizo	Crossbred
Springabat	Crossbred
Springador	Crossbred
Sprockapoo	Crossbred
Sprollie	Crossbred
Wauzer	Crossbred
Weechon	Crossbred
Weimerdoodle	Crossbred
Westichon	Crossbred
Westidoodle	Crossbred
Westipoo	Crossbred
Yo-Chon	Crossbred
Yoodle	Crossbred
Yorkiedoodle	Crossbred
Yorkiepoo	Crossbred
Leopard Cur	Cur (Unspecified)
Mountain Cur	Cur (Unspecified)
Southern Blackmouth Cur	Cur (Unspecified)
Cyprus Poodle	Cyprus Poodle
Cyprus Terrier	Cyprus Terrier
Czesky Terrier	Czesky Terrier
Alpine Dachsbracke	Dachsbracke
Dachsbracke	Dachsbracke
Dachshund	Dachshund (Unspecified)
Teckel Dachshund	Dachshund (Unspecified)
Dalmatian	Dalmatian
Dandie Dinmont Terrier	Dandie Dinmont Terrier
Danish-Swedish Farm Dog	Danish-Swedish Farm Dog
Dogo Argentino	Dogo Argentino
Dogue Brasileiro	Dogue Brasileiro
Dogue de Bordeaux	Dogue de Bordeaux
Dutch Partridge Dog	Dutch Partridge Dog
Dutch Tulip Hound	Dutch Tulip Hound
English Bull Terrier	English Bull Terrier
English Terrier	English Terrier
Black Fell Terrier	Fell Terrier
Fell Terrier	Fell Terrier
Red Fell Terrier	Fell Terrier
Finnish Lapphund	Finnish Lapphund
Fox Terrier	Fox Terrier
Smooth Fox Terrier	Fox Terrier
Wire-Haired Fox Terrier	Fox Terrier
French Bulldog	French Bulldog
German Guard Dog	German Guard Dog
German Hunting Terrier	German Hunting Terrier
Jagdterrier	German Hunting Terrier
German Shepherd Dog	German Shepherd Dog
German Shepherd Dog - White	German Shepherd Dog
Giant German Spitz	Giant German Spitz
Giant Schnauzer	Giant Schnauzer
Grand Anglo-Français Tricolore	Grand Anglo-Français Tricolore
Grand Griffon Bleu de Gascogne	Grand Griffon Bleu de Gascogne
Grand Griffon Vendeen	Grand Griffon Vendeen
King Shepherd Dog	King Shepherd Dog
Glen of Imaal Terrier	Glen of Imaal Terrier
Golden Retriever	Golden Retriever
Goldendoodle	Goldendoodle
Grand Basset Griffon Vendeen	Grand Basset Griffon Vendeen
Great Dane	Great Dane
Greek Hound	Greek Hound
Banjara Greyhound	Banjara Greyhound
English Greyhound	Greyhound (Unspecified)
Greyhound	Greyhound (Unspecified)
Hungarian Greyhound	Hungarian Greyhound
Italian Greyhound	Italian Greyhound
Polish Greyhound	Polish Greyhound
Spanish Greyhound	Spanish Greyhound
French Korthals Pointing Wire-Haired Griffon	Griffon
Griffon	Griffon
Griffon Bleu de Gascogne	Griffon
Griffon Boulet	Griffon
Griffon Nivernais	Griffon
Wire-Haired Pointing Griffon	Griffon
Griffon Bruxellois	Griffon
African Sand Dog	African Sand Dog
American Crested Sand Terrier	American Crested Sand Terrier
American Hairless Terrier	American Hairless Terrier
Mexican Hairless	Mexican Hairless
Mexican Hairless - Intermediate	Mexican Hairless
Peruvian Hairless	Mexican Hairless
Standard Mexican Hairless	Mexican Hairless
Havanese	Havanese
Hokkaido	Hokkaido
Tamaskan Husky	Huksy
Hungarian Kuvasz	Hungarian Kuvasz
Hungarian Mudi	Hungarian Mudi
Hungarian Pumi	Hungarian Pumi
Hungarian Vizsla	Hungarian Vizsla
Wire-Haired Hungarian Vizsla	Hungarian Vizsla
American Blue Gascon Hound	American Blue Gascon Hound
American Foxhound	American Foxhound
Anglos-Francaises de Petite Venerie	Anglos-Francaises de Petite Venerie
Bavarian Mountain Hound	Bavarian Mountain Hound
Bernese Hound	Bernese Hound
Bloodhound	Bloodhound
Bracco Italiano	Bracco Italiano
Braque Francais	Braque Francais
Braque Saint-Germain	Braque Saint-Germain
English Foxhound	English Foxhound
Foxhound	Foxhound
French Hound	French Hound
German Hound	German Hound
Greek Hunting Dog	Greek Hunting Dog
Hamilton Hound	Hamilton Hound
Hanoverian Hound	Hanoverian Hound
Harrier Hound	Harrier Hound
Hound	Hound
Istrian Short-Haired Hound	Istrian Short-Haired Hound
Norwegian Dunker Hound	Norwegian Dunker Hound
Plott Hound	Plott Hound
Posavina Hound	Posavina Hound
Serbian Balkan Hound	Serbian Balkan Hound
Spanish Hound	Spanish Hound
Trail Hound	Trail Hound
Transylvanian Hound	Transylvanian Hound
Alaskan Husky	Husky
Husky	Husky
Siberian Husky	Husky
Standard Alaskan Husky	Husky
Ibizan Hound	Ibizan Hound
Japanese Shiba Inu	Inu Dog
Sanshu Dog	Inu Dog
Canadian Inuit Dog	Inuit Dog
Inuit Dog	Inuit Dog
Northern Inuit Dog	Inuit Dog
Standard American Inuit Dog	Inuit Dog
Irish Red and White Setter	Irish Setter
Irish Red Setter	Irish Setter
Irish Terrier	Irish Terrier
Italian Spinone	Italian Spinone
Jack Russell Terrier	Jack Russell Terrier
Wirehaired Jack Russell Terrier	Jack Russell Terrier
Jackal	Jackal
Jackadoodle	Jackapoo
Jackapoo	Jackapoo
Japanese Chin	Japanese Chin
Japanese Tosa	Japanese Tosa
Jug	Jug
Kai Dog	Kai Dog
Keeshond	Keeshond
Kerry Blue Terrier	Kerry Blue Terrier
King Charles Spaniel	King Charles Spaniel
Komondor	Komondor
Kooiker Dog	Kooiker Dog
Korean Jindo	Korean Jindo
Kromfohrländer	Kromfohrländer
Taigan	Kyrgyzdyn Taighany
Australian Labradoodle	Labradoodle
Labradoodle	Labradoodle
Labradoodle - Irish	Labradoodle
Labrador Retriever	Labrador Retriever
Lagotto Romagnolo	Lagotto Romagnolo
Lakeland Terrier	Lakeland Terrier
Lancashire Heeler	Lancashire Heeler
Leonberger	Leonberger
Lhasa Apso	Lhasa Apso
Lowchen	Lowchen
Lucas Terrier	Lucas Terrier
Lurcher	Lurcher
Maltese	Maltese
Manchester Terrier	Manchester Terrier
African Boerboel	Mastiff (Unspecified)
Alentejo Mastiff	Mastiff (Unspecified)
American Bandogge Mastiff	Mastiff (Unspecified)
American Mastiff	Mastiff (Unspecified)
Belgian Mastiff	Mastiff (Unspecified)
Bull Mastiff	Mastiff (Unspecified)
Bully Kuttas	Mastiff (Unspecified)
English Mastiff	Mastiff (Unspecified)
Italian Mastiff	Mastiff (Unspecified)
Kumaon Mastiff	Mastiff (Unspecified)
Mallorquin Mastiff	Mastiff (Unspecified)
Mastiff	Mastiff (Unspecified)
Neopolitan Mastiff	Mastiff (Unspecified)
Old English Mastiff	Mastiff (Unspecified)
Puerto Rican Mastiff	Mastiff (Unspecified)
Pyrenean Mastiff	Mastiff (Unspecified)
Spanish Mastiff	Mastiff (Unspecified)
Tibetan Mastiff	Mastiff (Unspecified)
Meliteo Kinidio	Meliteo Kinidio
Mi-Ki	Mi-Ki
Middle Asian Ovtcharka	Middle Asian Ovtcharka
American Miniature Shepherd Dog	American Miniature Shepherd Dog
American Pocket Bully	American Pocket Bully
Australian Miniature Shepherd Dog	Australian Miniature Shepherd Dog
Bolognese Bichon	Bolognese Bichon
Mini-Pei	Mini-Pei
Miniature Alaskan Husky	Miniature Alaskan Husky
Miniature American Inuit Dog	Miniature American Inuit Dog
Miniature Bull Terrier	Miniature Bull Terrier
Miniature Bulldog	Miniature Bulldog
Miniature Coloured Bull Terrier	Miniature Coloured Bull Terrier
Miniature English Bull Terrier	Miniature English Bull Terrier
Miniature Fox Terrier	Miniature Fox Terrier
Miniature German Spitz	Miniature German Spitz
Miniature Staffordshire Terrier	Miniature Staffordshire Terrier
Miniture Shih-Tzu	Miniature Shih-Tzu
Munsterlander Small Pointer	Munsterlander Small Pointer
Petit Basset Griffon Vendeen	Petit Basset Griffon Vendeen
Pocket Beagle	Pocket Beagle
Miniature Dachshund	Miniature Dachshund
Miniature Long-Haired Dachshund	Miniature Dachshund
Miniature Smooth-Haired Dachshund	Miniature Dachshund
Miniature Wire-Haired Dachshund	Miniature Dachshund
Miniature Jack Russell Terrier	Miniature Jack Russell Terrier
Affenpinscher	Affenpinscher
Miniature Doberman Pinscher	Miniature Doberman Pinscher
Miniature Pinscher	Miniature Pinscher
Miniature Poodle	Miniature Poodle
Miniature Schnauzer	Miniature Schnauzer
Miniature Yorkshire Terrier	Miniature Yorkshire Terrier
Bernese Mountain Dog	Mountain Dog (Unspecified)
Caucasian Mountain Dog	Mountain Dog (Unspecified)
Estrela Mountain Dog	Mountain Dog (Unspecified)
Formosan Mountain Dog	Mountain Dog (Unspecified)
Greater Swiss Mountain Dog	Mountain Dog (Unspecified)
Mountain Dog	Mountain Dog (Unspecified)
Pyrenean Mountain Dog	Moutain Dog (Unspecified)
Mudhol Hound	Mudhol Hound
Munsterlander	Munsterlander
Munsterlander Large Pointer	Munsterlander
Newfoundland	Newfoundland
Norfolk Terrier	Norfolk Terrier
Norwich Terrier	Norwich Terrier
Nova Scotia Duck Tolling Retriever	Nova Scotia Duck Tolling Retriever
Old English Sheepdog	Old English Sheepdog
Olde English Bulldogge	Olde English Bulldogge
Alaskan Klee Kai	Alaskan Klee Kai
Cyprus Hunting Dog	Cyprus Hunting Dog
Dutch Ratter	Dutch Ratter
Italian Hound	Italian Hound
Laika	Laika
Large Spanish Hound	Large Spanish Hound
Russo-European Laika	Russo-European Laika
Schipperke	Schipperke
Simaku	Simaku
Small Spanish Hound	Small Spanish Hound
Tahltan Bear Dog	Tahltan Bear Dog
Wirehaired Terrier	Wirehaired Terrier
Otterhound	Otterhound
Papillon	Papillon
Parson Russell Terrier	Parson Russell Terrier
Patterdale Terrier	Patterdale Terrier
Pekingese	Pekingese
Perro Cimarron	Perro Cimarron
Perro de Presa Canario	Perro de Presa Canario
Pharaoh Hound	Pharaoh Hound
Austrian Pinscher	Pinscher (Unspecified)
Carlin Pinscher	Pinscher (Unspecified)
German Pinscher	Pinscher (Unspecified)
Pinscher	Pinscher (Unspecified)
Standard Doberman Pinscher	Pinscher (Unspecified)
Swiss Short-Haired Pinscher	Pinscher (Unspecified)
Plummer Terrier	Plummer Terrier
Podenco	Podengo (Unspecified)
Podenco Canario	Podengo (Unspecified)
Portuguese Podengo	Podengo (Unspecified)
Small Portuguese Podengo	Podengo (Unspecified)
Spanish Podenco	Podengo (Unspecified)
Ariege Pointer	Ariege Pointer
Auvergne Pointer	Auvergne Pointer
Belgian Short-Haired Pointer	Belgian Short-Haired Pointer
Brittany Pointer	Brittany Pointer
Danish Chicken Dog	Danish Chicken Dog
English Pointer	English Pointer
Friesian Pointer	Friesian Pointer
German Long-Haired Pointer	German Pointer
German Pointer	German Pointer
German Rough-Haired Pointer	German Pointer
German Short-Haired Pointer	German Pointer
German Wire-Haired Pointer	German Pointer
Pointer	Pointer (Unspecified)
Portuguese Pointer	Portuguese Pointer
Slovakian Rough-Haired Pointer	Slovakian Rough-Haired Pointer
Spanish Pointer	Spanish Pointer
Pomeranian	Pomeranian
Poodle	Poodle (Unspecified)
American Lo-Sze Pugg	Pug
Pug	Pug
Puggle	Puggle
Rat Terrier	Rat Terrier
Prague Ratter	Ratter
Prazsky Krysarik	Ratter
Ratter	Ratter
Curly Coated Retriever	Curly Coated Retriever
Flat Coated Retriever	Flat Coated Retriever
Retriever	Retriever
Rhodesian Ridgeback	Rhodesian Ridgeback
Ridgeback - Unspecified	Rhodesian Ridgeback
Roman Ridgeback	Rhodesian Ridgeback
Rottweiler	Rottweiler
Russell Terrier	Russell Terrier
Russian Bolonka	Russian Bolonka
Saint Bernard	Saint Bernard
Saluki	Saluki
Samoyed	Samoyed
Schnauzer	Schnauzer
Standard Schnauzer	Schnauzer
Scottish Rough Collie	Scottish Collie
Scottish Smooth Collie	Scottish Collie
Scottish Collie	Scottish Collie
Scottish Terrier	Scottish Terrier
Sealyham Terrier	Sealyham Terrier
English Setter	English Setter
Gordon Setter	Gordon Setter
Llewellin Setter	Llewellin Setter
Setter	English Setter
Chinese Shar-Pei	Shar-Pei
Shetland Sheepdog	Shetland Sheepdog
Pooshit	Shih-Poo
Shih-Poo	Shih-Poo
Shih-tzu	Shih-tzu
Sicillian Hound	Sicillian Hound
Silken Windhound	Silken Windhound
Skye Terrier	Skye Terrier
Sloughi	Sloughi
Soft-Coated Wheaten Terrier	Soft-Coated Wheaten Terrier
Blue Picardy Spaniel	Blue Picardy Spaniel
Boykin Spaniel	Boykin Spaniel
Brittany Spaniel	Brittany Spaniel
Clumber Spaniel	Clumber Spaniel
Field Spaniel	Field Spaniel
French Brittany Spaniel	French Brittany Spaniel
Picardy Spaniel	Picardy Spaniel
Russian Spaniel	Russian Spaniel
Spaniel	Spaniel
Sussex Spaniel	Sussex Spaniel
English Springer Spaniel	English Springer Spaniel
Springer Spaniel - Unspecified	English Springer Spaniel
Welsh Springer Spaniel	Welsh Springer Spaniel
Sprocker	Sprocker
Spocker	Crossbred
Spoodle	Crossbred
Springadoodle	Crossbred
Springapoo	Crossbred
Sproodle	Crossbred
Stabyhound	Stabyhound
Irish Staffordshire Bull Terrier	Staffordshire Bull Terrier
Staffordshire Bull Terrier	Staffordshire Bull Terrier
American Staffordshire Terrier	Staffordshire Bull Terrier
Standard Dachshund	Standard Dachshund
Standard Long-Haired Dachshund	Standard Dachshund
Standard Smooth-Haired Dachshund	Standard Dachshund
Standard Wire-Haired Dachshund	Standard Dachshund
Standard Poodle	Standard Poodle
East Siberian Laika	East Siberian Laika
Eurasier	Eurasier
Finnish Spitz	Finnish Spitz
German Spitz	German Spitz
Italian Spitz	Italian Spitz
Japanese Spitz	Japanese Spitz
Nordic Spitz	Nordic Spitz
Norwegian Elkhound	Norwegian Elkhound
Spitz	Spitz (Unspecified)
Standard German Spitz	Standard German Spitz
Thai Bangkaew Dog	Thai Bangkaew Dog
Swedish Lapphund	Swedish Lapphund
Teacup Chihuahua	Teacup Chihuahua
Teacup Maltese	Teacup Maltese
Teacup Pomeranian	Teacup Pomeranian
Teacup Poodle	Teacup Poodle
Teacup Toy Terrier	Teacup Toy Terrier
Teacup Yorkshire Terrier	Teacup Yorkshire Terrier
Teddy Roosevelt Terrier	Teddy Roosevelt Terrier
Terrier	Terrier (Unspecified)
Thai Ridgeback	Thai Ridgeback
Tiara Teddy Bear	Tiara Teddy Bear
Tibetan Kyi Apso	Tibetan Kyi Apso
Tibetan Spaniel	Tibetan Spaniel
Tibetan Terrier	Tibetan Terrier
Titan Terrier	Tibetan Terrier
English Toy Terrier	English Toy Terrier
Moscow Toy Terrier	Moscow Toy Terrier
Rat Toy Terrier	Rat Toy Terrier
Russian Toy Terrier	Russian Toy Terrier
Toy Fox Terrier	Toy Fox Terrier
Toy German Spitz	Toy German Spitz
Toy Manchester Terrier	Toy Manchester Terrier
Toy Terrier	Toy Terrier
Old Format Toy Poodle	Old Format Toy Poodle
Toy Poodle	Toy Poodle
Turkish Kangal	Turkish Kangal
Australian Sheepdog	Australian Sheepdog
Basque Sheepdog	Basque Sheepdog
Bulgarian Sheepdog	Bulgarian Sheepdog
Carpathian Sheepdog	Carpathian Sheepdog
Catalan Sheepdog	Catalan Sheepdog
Caucasian Sheepdog	Caucasian Sheepdog
Central Asian Sheepdog	Central Asian Sheepdog
Croatian Sheepdog	Croatian Sheepdog
Dutch Sheepdog	Dutch Sheepdog
French Sheepdog	French Sheepdog
Himalayan Sheepdog	Himalayan Sheepdog
Icelandic Sheepdog	Icelandic Sheepdog
Maremma Sheepdog	Maremma Sheepdog
New Zealand Sheepdog	New Zealand Sheepdog
Norwegian Sheepdog	Norwegian Sheepdog
Polish Lowland Sheepdog	Polish Lowland Sheepdog
Polish Sheepdog	Polish Sheepdog
Portuguese Sheepdog	Portuguese Sheepdog
Romanian Mioritic Sheepdog	Romanian Mioritic Sheepdog
Sheepdog	Sheepdog
South Russian Ovtcharka	South Russian Ovtcharka
South Russian Sheepdog	South Russian Sheepdog
Spanish Sheepdog	Spanish Sheepdog
Welsh Sheepdog	Welsh Sheepdog
Working sheepdog	Working sheepdog
Alaskan Shepherd Dog	Alaskan Shepherd Dog
Algerian Shepherd Dog	Algerian Shepherd Dog
American Tundra Shepherd Dog	American Tundra Shepherd Dog
American White Shepherd Dog	American White Shepherd Dog
Anatolian Karabash Shepherd Dog	Anatolian Karabash Shepherd Dog
Beauce Shepherd Dog	Beauce Shepherd Dog
Bedouin Shepherd Dog	Bedouin Shepherd Dog
Belgian Laekenois Shepherd Dog	Belgian Laekenois Shepherd Dog
Bergamasco Shepherd Dog	Bergamasco Shepherd Dog
Dutch Shepherd Dog	Dutch Shepherd Dog
East-European Shepherd Dog	East-European Shepherd Dog
English Shepherd Dog	English Shepherd Dog
Greek Shepherd	Greek Shepherd
Italian Shepherd Dog	Italian Shepherd Dog
Karst Shepherd Dog	Karst Shepherd Dog
Picardy Shepherd	Picardy Shepherd
Pyrenean Shepherd Dog	Pyrenean Shepherd Dog
Shepherd Dog	Shepherd Dog
Swiss White Shepherd Dog	Swiss White Shepherd Dog
Yugoslavian Shepherd Dog	Yugoslavian Shepherd Dog
Utonagan	Utonagan
Valley Bulldog	Valley Bulldog
Olde Victorian Bulldogge	Victorian Bulldog
Victorian Bulldog	Victorian Bulldog
French Water Dog	French Water Dog
Hungarian Water Dog	Hungarian Water Dog
Portuguese Water Dog	Portuguese Water Dog
Spanish Water Dog	Spanish Water Dog
Water Dog	Water Dog
American Water Spaniel	American Water Spaniel
Irish Water Spaniel	Irish Water Spaniel
Water Spaniel	Water Spaniel
Weimaraner	Weimaraner
Cardigan Welsh Corgi	Welsh Corgi
Pembroke Welsh Corgi	Welsh Corgi
Welsh Corgi	Welsh Corgi
Welsh Terrier	Welsh Terrier
West Highland White Terrier	West Highland White Terrier
Whippet	Whippet
Czechoslovakian Wolfdog	Wolfdog
British Wolfdog	Wolfdog
Wolfdog	Wolfdog
Irish Wolfhound	Irish Wolfhound
Saarloos Wolfhound	Saarloos Wolfhound
Scottish Deerhound	Scottish Deerhound
Wolfhound	Irish Wolfhound
Yorkshire Terrier	Yorkshire Terrier

## Sheet: S4 Chondrodystrophy
Chondrodystrophic Breeds
Affenpinscher
American Cocker Spaniel
Australian Miniature Shepherd Dog
Basset Griffon Vendeen
Basset Hound
Bavarian Mountain Hound
Beagle
Bichon Frise
Bleu de Gascogne Basset
Bolognese Bichon
Cairn Terrier
Cavalier King Charles Spaniel
Chesapeake Bay Retriever
Chihuahua
Chinese Crested
Clumber Spaniel
Cocker Spaniel
Coton De Tulear
Dachsbracke
Dachshund (Unspecified)
Dandie Dinmont Terrier
English Springer Spaniel
Fauve de Bretagne Basset
French Basset
French Bulldog
Glen of Imaal Terrier
Grand Basset Griffon Vendeen
Havanese
Jack Russell Terrier
Japanese Chin
King Charles Spaniel
Lhasa Apso
Maltese
Miniature Dachshund
Miniature Doberman Pinscher
Miniature Jack Russell Terrier
Miniature Poodle
Miniature Shih-Tzu
Miniature Yorkshire Terrier
Norwich Terrier
Nova Scotia Duck Tolling Retriever
Old Format Toy Poodle
Papillon
Parson Russell Terrier
Pekingese
Petit Basset Griffon Vendeen
Podengo (Unspecified)
Poodle (Unspecified)
Pug
Rat Toy Terrier
Scottish Terrier
Sealyham Terrier
Shar-Pei
Shih-tzu
Skye Terrier
Spaniel
Standard Dachshund
Teacup Maltese
Teacup Poodle
Teacup Yorkshire Terrier
Tibetan Spaniel
Toy Poodle
Welsh Corgi
West Highland White Terrier
Yorkshire Terrier

## Sheet: S5 VIF Scores and AUC
VIF scores in final breed model
Variable	GVIF	Df	GVIF^(1/(2*Df))
Breed	1.22	60	1
Sex_Neuter	1.39	4	1.04
Age	1.49	5	1.04
ROC curves for all multivariate models
Variable	ROC AUC
Breed	0.912
Purebred	0.878
KC Group	0.909
Dachshund Status	0.879
Spaniel Status	0.882
Skull Shape	0.885
Chondrodystrophy	0.904
Bodymass	0.928

## Sheet: S6 Skull-shape
Brachycephalic Breeds	Mesocephalic Breeds	Dolichocephalic Breeds
Affenpinscher	African Sand Dog	Afghan Hound
Alapaha Blue Blood Bulldog	African Wild Dog	Airedale Terrier
American Bulldog	Africanis	Airedale Terrier
American Pocket Bully	Aidi	Algerian Shepherd Dog
Australian Bandog	Akita (Unspecified)	American Blue Gascon Hound
Australian Bulldog	Alaskan Klee Kai	American Pit Bull Terrier
Aylestone Bulldog	Alaskan Malamute	American White Shepherd Dog
Banter Bulldogge	Alaskan Shepherd Dog	Andalusian Mouse-Hunting Dog
Boston Terrier	American Cocker Spaniel	Anglos-Francaises de Petite Venerie
Boxer	American Crested Sand Terrier	Ariege Pointer
British Bulldog	American Dingo	Australian Kelpie
Bulldog (Unspecified)	American Foxhound	Azawakh Hound
Catahoula Bulldog	American Hairless Terrier	Banjara Greyhound
Cavalier King Charles Spaniel	American Miniature Shepherd Dog	Basset Griffon Vendeen
Chihuahua	American Pit Bull Terrier	Basset Hound
Crossbreed	American Shepherd Dog	Basset Hound
Dogue de Bordeaux	American Tundra Shepherd Dog	Bavarian Mountain Hound
Dorset Olde Tyme Bulldogge	American Water Spaniel	Beauce Shepherd Dog
French Bulldog	Anatolian Karabash Shepherd Dog	Bedlington Terrier
Griffon	Australian Miniature Shepherd Dog	Bedlington Terrier
Japanese Chin	Australian Sheepdog	Belgian Laekenois Shepherd Dog
King Charles Spaniel	Australian Shepherd Dog	Belgian Shepherd
Lhasa Apso	Australian Silky Terrier	Belgian Shepherd
Mastiff (Unspecified)	Australian Terrier	Belgian Short-Haired Pointer
Miniature Bulldog	Auvergne Pointer	Bernese Hound
Miniature Shih-Tzu	Balla Terrier	Bleu de Gascogne Basset
Olde Boston Bulldogge	Basenji	Bloodhound
Olde English Bulldogge	Basque Sheepdog	Borzoi
Pekingese	Basset Griffon Vendeen	Borzoi
Pug	Beagle	Bracco Italiano
Shih-tzu	Bearded Collie	Braque Francais
Spanish Bulldog	Bedouin Shepherd Dog	Braque Saint-Germain
Sussex Bulldog	Belgrade Terrier	Bull Terrier (Unspecified)
Teacup Chihuahua	Bergamasco Shepherd Dog	Bull Terrier (Unspecified)
Valley Bulldog	Bichon Frise	Carpathian Sheepdog
Victorian Bulldog	Biewer Terrier	Cirneco Dell 'Etna
	Black Russian Terrier	Coonhound
	Blue Lacy	Croatian Sheepdog
	Blue Picardy Spaniel	Croatian Sheepdog
	Bolognese Bichon	Crossbreed
	Border Collie	Czesky Terrier
	Border Terrier	Dachsbracke
	Borzoi	Dachshund (Unspecified)
	Bosnian Hound	Dutch Sheepdog
	Bouvier des Ardennes	Dutch Shepherd Dog
	Bouvier des Flandres	Dutch Shepherd Dog
	Boykin Spaniel	East Siberian Laika
	Brazilian Terrier	East-European Shepherd Dog
	Briard	English Bull Terrier
	Brittany Pointer	English Bull Terrier
	Brittany Spaniel	English Terrier
	Bulgarian Sheepdog	Fox Terrier
	Bull Arab	Fox Terrier
	Cairn Terrier	French Basset
	Canaan Dog	German Guard Dog
	Catalan Sheepdog	German Guard Dog
	Cattle Dog (Unspecified)	German Shepherd Dog
	Caucasian Sheepdog	German Shepherd Dog
	Caucasian Shepherd Dog	Grand Anglo-Français Tricolore
	Central Asian Sheepdog	Grand Basset Griffon Vendeen
	Chesapeake Bay Retriever	Grand Griffon Bleu de Gascogne
	Chinese Chongqing Dog	Grand Griffon Vendeen
	Chinese Crested	Great Dane
	Chow Chow	Great Dane
	Clumber Spaniel	Greyhound (Unspecified)
	Cockapoo	Greyhound (Unspecified)
	Cocker Spaniel	Griffon
	Collie (Unspecified)	Hungarian Greyhound
	Coton De Tulear	Hungarian Mudi
	Cretan Hound	Ibizan Hound
	Crossbreed	Irish Terrier
	Cur (Unspecified)	Irish Wolfhound
	Curly Coated Retriever	Irish Wolfhound
	Cyprus Hunting Dog	Italian Greyhound
	Cyprus Poodle	Italian Greyhound
	Cyprus Terrier	Italian Hound
	Dachsbracke	Italian Shepherd Dog
	Dalmatian	Kerry Blue Terrier
	Dandie Dinmont Terrier	King Shepherd Dog
	Danish Chicken Dog	Kyrgyzdyn Taighany
	Danish-Swedish Farm Dog	Lakeland Terrier
	Dogo Argentino	Lakeland Terrier
	Dogue Brasileiro	Lurcher
	Dutch Partridge Dog	Lurcher
	Dutch Ratter	Manchester Terrier
	Dutch Tulip Hound	Mexican Hairless
	English Foxhound	Miniature Bull Terrier
	English Pointer	Miniature Coloured Bull Terrier
	English Setter	Miniature Dachshund
	English Shepherd Dog	Miniature Dachshund
	English Springer Spaniel	Miniature Doberman Pinscher
	English Toy Terrier	Miniature English Bull Terrier
	Eurasier	Miniature Fox Terrier
	Fauve de Bretagne Basset	Miniature Pinscher
	Fell Terrier	Miniature Pinscher
	Field Spaniel	Miniature Poodle
	Finnish Lapphund	Mudhol Hound
	Finnish Spitz	Petit Basset Griffon Vendeen
	Flat Coated Retriever	Pharaoh Hound
	Foxhound	Pinscher (Unspecified)
	French Brittany Spaniel	Pinscher (Unspecified)
	French Hound	Podengo (Unspecified)
	French Sheepdog	Polish Greyhound
	French Water Dog	Poodle (Unspecified)
	Friesian Pointer	Poodle (Unspecified)
	German Hound	Saarloos Wolfhound
	German Hunting Terrier	Saluki
	German Pointer	Saluki
	German Spitz	Scottish Collie
	Giant German Spitz	Scottish Collie
	Giant Schnauzer	Scottish Deerhound
	Glen of Imaal Terrier	Scottish Deerhound
	Golden Retriever	Scottish Terrier
	Goldendoodle	Scottish Terrier
	Gordon Setter	Shetland Sheepdog
	Greek Hound	Shetland Sheepdog
	Greek Hunting Dog	Sloughi
	Greek Shepherd	Spanish Greyhound
	Griffon	Spanish Greyhound
	Hamilton Hound	Spanish Hound
	Hanoverian Hound	Standard Dachshund
	Harrier Hound	Standard Poodle
	Havanese	Standard Poodle
	Himalayan Sheepdog	Swiss White Shepherd Dog
	Hokkaido	Teacup Poodle
	Hound	Toy Fox Terrier
	Huksy	Toy Manchester Terrier
	Hungarian Kuvasz	Toy Poodle
	Hungarian Pumi	Toy Poodle
	Hungarian Vizsla	Trail Hound
	Hungarian Water Dog	Transylvanian Hound
	Husky	Welsh Terrier
	Icelandic Sheepdog	Whippet
	Inu Dog	Whippet
	Inuit Dog	Wolfdog
	Irish Setter	Wolfdog
	Irish Water Spaniel	Yugoslavian Shepherd Dog
	Istrian Short-Haired Hound
	Italian Spinone
	Italian Spitz
	Jack Russell Terrier
	Jackal
	Jackapoo
	Japanese Spitz
	Japanese Tosa
	Kai Dog
	Karst Shepherd Dog
	Keeshond
	Komondor
	Kooiker Dog
	Korean Jindo
	Kromfohrländer
	Labradoodle
	Labrador Retriever
	Lagotto Romagnolo
	Laika
	Lancashire Heeler
	Large Spanish Hound
	Leonberger
	Llewellin Setter
	Lowchen
	Lucas Terrier
	Maltese
	Maremma Sheepdog
	Mastiff (Unspecified)
	Meliteo Kinidio
	Mexican Hairless
	Mi-Ki
	Middle Asian Ovtcharka
	Mini-Pei
	Miniature Alaskan Husky
	Miniature American Inuit Dog
	Miniature German Spitz
	Miniature Jack Russell Terrier
	Miniature Schnauzer
	Miniature Staffordshire Terrier
	Miniature Yorkshire Terrier
	Moscow Toy Terrier
	Mountain Dog (Unspecified)
	Moutain Dog (Unspecified)
	Munsterlander
	Munsterlander Small Pointer
	New Zealand Sheepdog
	Newfoundland
	Nordic Spitz
	Norfolk Terrier
	Norwegian Dunker Hound
	Norwegian Elkhound
	Norwegian Sheepdog
	Norwich Terrier
	Nova Scotia Duck Tolling Retriever
	Old English Sheepdog
	Old Format Toy Poodle
	Otterhound
	Papillon
	Parson Russell Terrier
	Patterdale Terrier
	Perro Cimarron
	Perro de Presa Canario
	Picardy Shepherd
	Picardy Spaniel
	Pinscher (Unspecified)
	Plott Hound
	Plummer Terrier
	Pocket Beagle
	Pointer (Unspecified)
	Polish Lowland Sheepdog
	Polish Sheepdog
	Pomeranian
	Portuguese Pointer
	Portuguese Sheepdog
	Portuguese Water Dog
	Posavina Hound
	Pyrenean Shepherd Dog
	Rat Terrier
	Rat Toy Terrier
	Ratter
	Retriever
	Rhodesian Ridgeback
	Romanian Mioritic Sheepdog
	Rottweiler
	Russell Terrier
	Russian Bolonka
	Russian Spaniel
	Russian Toy Terrier
	Russo-European Laika
	Saint Bernard
	Samoyed
	Schipperke
	Schnauzer
	Sealyham Terrier
	Serbian Balkan Hound
	Shar-Pei
	Sheepdog
	Shepherd Dog
	Sicillian Hound
	Silken Windhound
	Simaku
	Skye Terrier
	Slovakian Rough-Haired Pointer
	Small Spanish Hound
	Soft-Coated Wheaten Terrier
	South Russian Ovtcharka
	South Russian Sheepdog
	Spaniel
	Spanish Pointer
	Spanish Sheepdog
	Spanish Water Dog
	Spitz (Unspecified)
	Sprocker
	Stabyhound
	Staffordshire Bull Terrier
	Standard German Spitz
	Sussex Spaniel
	Swedish Lapphund
	Tahltan Bear Dog
	Teacup Maltese
	Teacup Pomeranian
	Teacup Toy Terrier
	Teacup Yorkshire Terrier
	Teddy Roosevelt Terrier
	Terrier (Unspecified)
	Thai Bangkaew Dog
	Thai Ridgeback
	Tiara Teddy Bear
	Tibetan Kyi Apso
	Tibetan Spaniel
	Tibetan Terrier
	Toy German Spitz
	Toy Terrier
	Turkish Kangal
	Utonagan
	Water Dog
	Water Spaniel
	Weimaraner
	Welsh Cocker Spaniel
	Welsh Corgi
	Welsh Sheepdog
	Welsh Springer Spaniel
	West Highland White Terrier
	Wirehaired Terrier
	Wolfdog
	Working Cocker Spaniel
	Working sheepdog
	Yorkshire Terrier
